# Supplementary material for: bfc, a novel serpent co-factor for the expression of croquemort, regulates efferocytosis in Drosophila melanogaster
Source: PLoS Genet. 2021 Dec 3;17(12):e1009947. doi: 10.1371/journal.pgen.1009947 (PMC8673676; doi:10.1371/journal.pgen.1009947)
Supplement: S1 Data — (XLSX) [file pgen.1009947.s011.xlsx]

## Sheet: 6h versus 0h
Gene	S26h_count	group2_normalize	S20h_count	group1_normalize	FoldChange	Log2FoldChange	pval	padj	Up/Down	Significant	GeneName	Biotype	Position	NR:Seq-id	NR:Score	NR:Evalue	NR:Description	NT:Seq-id	NT:Score	NT:Evalue	NT:Description	Uniprot:UniProtKB-AC	Uniprot:Score	Uniprot:Evalue	Uniprot:Description	COG:gene	COG:Score	COG:Eval	COG:num	Pfam:pfam_ID	Pfam:pfam_Name	Pfam:pfam_Description	GO:biological_process	GO:cellular_component	GO:molecular_function	KEGG:KO	KEGG:Description
FBgn0265914	121	9.20786	0	0.0295611	311.486	8.28303	6.07323e-30	5.17746e-30	up	yes	FBgn0265914	protein_coding	chr2R:21068260-21069445:+	gi|28573679|ref|NP_611543.3|	786	2e-139	Cht9 [Drosophila melanogaster]	gi|50872262|gb|AC099007.2|	1186	0	Drosophila melanogaster clone BACR16B07, complete sequence	Q95M17	124	1e-45	Acidic mammalian chitinase	lin0153_1	81.6	7e-23	COG3325	pfam00704	Glyco_hydro_18	Glycosyl hydrolases family 18.	GO:0006915|apoptotic process;GO:0006032|chitin catabolic process;GO:0002376|immune system process;GO:0000272|polysaccharide catabolic process;GO:0090197|positive regulation of chemokine secretion;GO:0002532|production of molecular mediator involved in inflammatory response;	GO:0005737|cytoplasm;GO:0005576|extracellular region;GO:0005615|extracellular space;	GO:0008061|chitin binding;GO:0004568|chitinase activity;	K01183	E3.2.1.14; chitinase [EC:3.2.1.14]
FBgn0032464	72	5.47906	0	0.0295611	185.347	7.53409	1.07417e-19	7.37222e-20	up	yes	FBgn0032464	protein_coding	chr2L:12978786-12981293:+	gi|20129479|ref|NP_609595.1|	3968	0	vacuolar H[+] ATPase 68kD subunit 3 [Drosophila melanogaster]	gi|442627682|ref|NM_135751.3|	2445	0	Drosophila melanogaster vacuolar H[+] ATPase 68kD subunit 3 (Vha68-3), mRNA	Q27331	967	0	V-type proton ATPase catalytic subunit A isoform 2	SPAC343.05	816	0	COG1155	pfam00006	ATP-synt_ab	ATP synthase alpha/beta family, nucleotide-binding domain. This family includes the ATP synthase alpha and beta subunits, the ATP synthase associated with flagella and the termination factor Rho.	GO:0015991|ATP hydrolysis coupled proton transport;GO:0046034|ATP metabolic process;GO:0048388|endosomal lumen acidification;GO:0016197|endosomal transport;GO:0007446|imaginal disc growth;	GO:0005886|plasma membrane;GO:0033181|plasma membrane proton-transporting V-type ATPase complex;GO:0000221|vacuolar proton-transporting V-type ATPase, V1 domain;	GO:0005524|ATP binding;GO:0046961|proton-transporting ATPase activity, rotational mechanism;	K02145	ATPeV1A, ATP6A; V-type H+-transporting ATPase subunit A [EC:3.6.3.14]
FBgn0053290	64	4.87028	0	0.0295611	164.753	7.36416	6.76661e-18	4.42585e-18	up	yes	FBgn0053290	protein_coding	chr3L:21542359-21543012:+	gi|45553223|ref|NP_996139.1|	895	4e-120	CG33290 [Drosophila melanogaster]	gi|281366578|ref|NM_206417.2|	654	0	Drosophila melanogaster CG33290 (CG33290), mRNA	.	.	.	.	.	.	.	.	pfam00374	NiFeSe_Hases	Nickel-dependent hydrogenase.	.	.	.	.	.
FBgn0032211	126	9.58836	1	0.0591221	162.179	7.34144	1.01254e-33	9.22275e-34	up	yes	FBgn0032211	protein_coding	chr2L:10299977-10302018:-	gi|24583332|ref|NP_609372.1|	2472	0	CG13138, isoform B [Drosophila melanogaster]	gi|14578118|gb|AC092237.1|AC092237	1884	0	Drosophila melanogaster, chromosome 2L, region 31C-31D, BAC clone BACR30M19, complete sequence	.	.	.	.	.	.	.	.	pfam12314	IMCp	Inner membrane complex protein. This domain is found in bacteria and eukaryotes. This domain is about 120 amino acids in length. This family is the inner membrane complex of parasitic organisms. This is a cytoskeletal structure associated with the pellicle of these parasites.	.	.	.	.	.
FBgn0034582	62	4.71808	0	0.0295611	159.605	7.31836	1.93772e-17	1.2504e-17	up	yes	FBgn0034582	protein_coding	chr2R:21067992-21069286:-	gi|28573679|ref|NP_611543.3|	1785	0	Cht9 [Drosophila melanogaster]	gi|17862823|gb|AY069744.1|	1142	0	Drosophila melanogaster LP07267 full insert cDNA	Q9D7Q1	243	1e-73	Chitotriosidase-1	BH0916_1	127	8e-32	COG3325	pfam00704	Glyco_hydro_18	Glycosyl hydrolases family 18.	GO:0006032|chitin catabolic process;GO:0000272|polysaccharide catabolic process;	GO:0005576|extracellular region;GO:0005615|extracellular space;GO:0005764|lysosome;	GO:0008061|chitin binding;GO:0004568|chitinase activity;GO:0008843|endochitinase activity;	K01183	E3.2.1.14; chitinase [EC:3.2.1.14]
FBgn0033645	51	3.881	0	0.0295611	131.288	7.03659	7.1983e-15	4.30985e-15	up	yes	FBgn0033645	protein_coding	chr2R:11684165-11686434:-	gi|24652797|ref|NP_610695.1|	2386	0	CG13196 [Drosophila melanogaster]	gi|21429157|gb|AY119644.1|	2028	0	Drosophila melanogaster RE44287 full insert cDNA	.	.	.	.	.	.	.	.	pfam11725	AvrE	Pathogenicity factor. This family is secreted by gram-negative Gammaproteobacteria such as Pseudomonas syringae of tomato and the fire blight plant pathogen Erwinia amylovora, amongst others. It is an essential pathogenicity factor of approximately 198 kDa. Its injection into the host-plant is dependent upon the bacterial type III or Hrp secretion system. The family is long and carries a number o…	.	.	.	.	.
FBgn0051231	83	6.31614	1	0.0591221	106.832	6.7392	1.38417e-23	1.03895e-23	up	yes	FBgn0051231	protein_coding	chr3R:18665361-18667733:+	gi|24648017|ref|NP_732363.1|	2548	0	CG31231 [Drosophila melanogaster]	gi|281362040|ref|NM_169827.2|	2241	0	Drosophila melanogaster CG31231 (CG31231), mRNA	.	.	.	.	.	.	.	.	pfam13870	DUF4201	Domain of unknown function (DUF4201). This is a family of coiled-coil proteins from eukaryotes. The function is not known.	.	.	.	.	.
FBgn0035196	35	2.66343	0	0.0295611	90.0994	6.49344	6.34533e-11	3.35823e-11	up	yes	FBgn0035196	protein_coding	chr3L:1250696-1251778:+	gi|45550517|ref|NP_612088.2|	1123	3e-151	CG9129 [Drosophila melanogaster]	gi|320545399|ref|NM_138244.3|	1083	0	Drosophila melanogaster CG9129 (CG9129), mRNA	.	.	.	.	.	.	.	.	pfam03594	BenE	Benzoate membrane transport protein.	.	.	.	.	.
FBgn0039386	35	2.66343	0	0.0295611	90.0994	6.49344	6.34533e-11	3.35823e-11	up	yes	FBgn0039386	protein_coding	chr3R:25895822-25897174:+	gi|24650184|ref|NP_651440.1|	1090	2e-146	CG5948, isoform A [Drosophila melanogaster]	gi|320543282|ref|NM_143183.2|	951	0	Drosophila melanogaster CG5948 (CG5948), transcript variant A, mRNA	Q7M1R5	74.7	6e-15	Superoxide dismutase [Cu-Zn]	SPAC821.10c	69.7	1e-13	COG2032	pfam00080	Sod_Cu	Copper/zinc superoxide dismutase (SODC). superoxide dismutases (SODs) catalyse the conversion of superoxide radicals to hydrogen peroxide and molecular oxygen. Three evolutionarily distinct families of SODs are known, of which the copper/zinc-binding family is one. Defects in the human SOD1 gene cause familial amyotrophic lateral sclerosis (Lou Gehrig's disease). Structure is an eight-stranded be…	GO:0019430|removal of superoxide radicals;	GO:0005737|cytoplasm;	GO:0005507|copper ion binding;GO:0004784|superoxide dismutase activity;GO:0008270|zinc ion binding;	K04565	SOD1; superoxide dismutase, Cu-Zn family [EC:1.15.1.1]
FBgn0030120	33	2.51124	0	0.0295611	84.9508	6.40856	2.07417e-10	1.08285e-10	up	yes	FBgn0030120	protein_coding	chrX:9268438-9269925:-	gi|24640804|ref|NP_572555.1|	1071	2e-140	CG17440 [Drosophila melanogaster]	gi|320541892|ref|NM_132327.2|	1300	0	Drosophila melanogaster CG17440 (CG17440), mRNA	Q9W352	311	4e-97	CXXC-type zinc finger protein 1	.	.	.	.	pfam00628	PHD	PHD-finger. PHD folds into an interleaved type of Zn-finger chelating 2 Zn ions in a similar manner to that of the RING and FYVE domains. Several PHD fingers have been identified as binding modules of methylated histone H3.	GO:0051568|histone H3-K4 methylation;GO:0006355|regulation of transcription, DNA-templated;GO:0006351|transcription, DNA-templated;	GO:0048188|Set1C/COMPASS complex;	GO:0003677|DNA binding;GO:0008270|zinc ion binding;	K14960	CXXC1, SPP1, CPS40; COMPASS component SPP1
FBgn0035724	65	4.94637	1	0.0591221	83.6637	6.38653	4.52326e-19	3.06267e-19	up	yes	FBgn0035724	protein_coding	chr3L:6965260-6967897:-	gi|589908570|gb|AHL21631.1|	4006	0	FI23133p1 [Drosophila melanogaster]	gi|442630641|ref|NM_139808.2|	2379	0	Drosophila melanogaster CG10064 (CG10064), mRNA	Q5F201	403	3e-128	Cilia- and flagella-associated protein 52	.	.	.	.	pfam00400	WD40	WD domain, G-beta repeat.	.	GO:0042995|cell projection;GO:0005737|cytoplasm;	.	.	.
FBgn0036895	168	12.7845	3	0.177366	72.0795	6.17152	6.05335e-47	6.75549e-47	up	yes	FBgn0036895	protein_coding	chr3L:19620502-19624309:+	gi|24666886|ref|NP_649136.1|	6185	0	male sterile (3) 76Cc [Drosophila melanogaster]	gi|281366437|ref|NM_140879.2|	3746	0	Drosophila melanogaster male sterile (3) 76Cc (ms(3)76Cc), mRNA	.	.	.	.	.	.	.	.	pfam11289	DUF3092	Protein of unknown function (DUF3092). This viral family of proteins has no known function.	.	.	.	.	.
FBgn0035409	55	4.18539	1	0.0591221	70.7924	6.14552	1.78954e-16	1.11994e-16	up	yes	FBgn0035409	protein_coding	chr3L:3171614-3172545:-	gi|24656532|ref|NP_647778.1|	1083	8e-146	CG14963 [Drosophila melanogaster]	gi|116008359|ref|NM_139521.2|	932	0	Drosophila melanogaster CG14963 (CG14963), mRNA	.	.	.	.	.	.	.	.	pfam06757	Ins_allergen_rp	Insect allergen related repeat, nitrile-specifier detoxification. This family exemplifies a case of novel gene evolution. The case in point is the arms-race between plants and their infective insective herbivores in the area of the glucosinolate-myrosinase system. Brassicas have developed the glucosinolate-myrosinase system as chemical defence mechanism against the insects, and consequently the i…	.	.	.	.	.
FBgn0263770	55	4.18539	1	0.0591221	70.7924	6.14552	1.78954e-16	1.11994e-16	up	yes	FBgn0263770	protein_coding	chr2R:18401846-18402297:+	gi|195335575|ref|XP_002034439.1|	212	4e-30	GM21877 [Drosophila sechellia]	gi|50872343|gb|AC011072.9|	452	0	Drosophila melanogaster clone BACR48A20, complete sequence	.	.	.	.	.	.	.	.	pfam02446	Glyco_hydro_77	4-alpha-glucanotransferase. These enzymes EC:2.4.1.25 transfer a segment of a (1,4)-alpha-D-glucan to a new 4-position in an acceptor, which may be glucose or (1,4)-alpha-D-glucan.	.	.	.	.	.
FBgn0040211	26	1.97855	0	0.0295611	66.9309	6.0646	1.45648e-08	7.12062e-09	up	yes	FBgn0040211	protein_coding	chr2L:11136393-11138565:+	gi|24583650|ref|NP_523544.2|	2382	0	homogentisate 1,2-dioxygenase [Drosophila melanogaster]	gi|28316957|gb|BT003496.1|	1443	0	Drosophila melanogaster RE48339 full insert cDNA	Q9VKJ0	922	0	Homogentisate 1,2-dioxygenase	RSp0691	453	2e-154	COG3508	pfam04209	HgmA	homogentisate 1,2-dioxygenase. Homogentisate dioxygenase cleaves the aromatic ring during the metabolic degradation of Phe and Tyr. Homogentisate dioxygenase deficiency causes alkaptonuria. The structure of homogentisate dioxygenase shows that the enzyme forms a hexamer arrangement comprised of a dimer of trimers. The active site iron ion is coordinated near the interface between the trimers.	GO:0006559|L-phenylalanine catabolic process;GO:0006572|tyrosine catabolic process;	.	GO:0004411|homogentisate 1,2-dioxygenase activity;GO:0046872|metal ion binding;	K00451	HGD, hmgA; homogentisate 1,2-dioxygenase [EC:1.13.11.5]
FBgn0015034	49	3.7288	1	0.0591221	63.0695	5.97887	7.02582e-15	4.21135e-15	up	yes	FBgn0015034	protein_coding	chr2R:8447451-8449745:+	gi|17864382|ref|NP_524771.1|	2735	0	cytochrome P450-4e1 [Drosophila melanogaster]	gi|21429949|gb|AY118793.1|	1753	0	Drosophila melanogaster GH16481 full insert cDNA	Q9V4T5	1058	0	Probable cytochrome P450 4e1	BH0579	143	2e-36	COG2124	pfam00067	p450	Cytochrome P450. Cytochrome P450s are haem-thiolate proteins involved in the oxidative degradation of various compounds. They are particularly well known for their role in the degradation of environmental toxins and mutagens. They can be divided into 4 classes, according to the method by which electrons from NAD(P)H are delivered to the catalytic site. Sequence conservation is relatively low with…	.	GO:0005789|endoplasmic reticulum membrane;GO:0031090|organelle membrane;	GO:0020037|heme binding;GO:0005506|iron ion binding;GO:0004497|monooxygenase activity;GO:0016705|oxidoreductase activity, acting on paired donors, with incorporation or reduction of molecular oxygen;	K15001	CYP4; cytochrome P450, family 4 [EC:1.14.-.-]
FBgn0031700	49	3.7288	1	0.0591221	63.0695	5.97887	7.02582e-15	4.21135e-15	up	yes	FBgn0031700	protein_coding	chr2L:5327975-5328879:-	gi|24581916|ref|NP_608922.1|	536	9e-67	CG14022, isoform A [Drosophila melanogaster]	gi|386769121|ref|NM_135078.2|	652	0	Drosophila melanogaster CG14022 (CG14022), transcript variant A, mRNA	P56375	102	5e-26	Acylphosphatase-2	PAB7421	52.4	2e-08	COG1254	pfam00708	Acylphosphatase	Acylphosphatase.	.	GO:0005739|mitochondrion;	GO:0003998|acylphosphatase activity;	K01512	acyP; acylphosphatase [EC:3.6.1.7]
FBgn0032085	22	1.67416	0	0.0295611	56.6339	5.82359	1.8004e-07	8.39467e-08	up	yes	FBgn0032085	protein_coding	chr2L:8991735-8993632:+	gi|24582971|ref|NP_609265.1|	1363	0	CG9555, isoform A [Drosophila melanogaster]	gi|442626945|ref|NM_135421.4|	1246	0	Drosophila melanogaster CG9555 (CG9555), transcript variant A, mRNA	O44252	143	1e-37	Protein rolling stone	.	.	.	.	pfam01757	Acyl_transf_3	Acyltransferase family. This family includes a range of acyltransferase enzymes. This domain is found in many as yet uncharacterized C. elegans proteins and it is approximately 300 amino acids long.	GO:0007275|multicellular organismal development;GO:0007520|myoblast fusion;	GO:0016021|integral component of membrane;GO:0016020|membrane;	.	.	.
FBgn0053632	42	3.19612	1	0.0591221	54.0596	5.75648	5.54802e-13	3.12628e-13	up	yes	FBgn0053632	protein_coding	chr2R:12522023-12522731:+	gi|116008544|ref|NP_001036537.1|	863	8e-116	CG33632 [Drosophila melanogaster]	gi|161077013|ref|NM_001043072.2|	543	0	Drosophila melanogaster CG33632 (CG33632), mRNA	.	.	.	.	.	.	.	.	pfam06477	DUF1091	Protein of unknown function (DUF1091). This is a family of uncharacterized proteins. Based on its distant similarity to pfam02221 and conserved pattern of cysteine residues it is possible that these domains are also lipid binding.	.	.	.	.	.
FBgn0027491	248	18.8723	6	0.354733	53.2015	5.7334	9.6322e-69	1.39691e-68	up	yes	FBgn0027491	protein_coding	chr2L:10308131-10310956:-	gi|5051998|gb|AAD38395.1|	2201	0	Cdk5 activator-like protein [Drosophila melanogaster]	gi|442627196|ref|NM_001273391.1|	2040	0	Drosophila melanogaster Cdk5 activator-like protein (Cdk5alpha), transcript variant B, mRNA	Q28199	228	2e-67	Cyclin-dependent kinase 5 activator 1	.	.	.	.	pfam03261	CDK5_activator	Cyclin-dependent kinase 5 activator protein.	GO:0007411|axon guidance;GO:0007413|axonal fasciculation;GO:0007420|brain development;GO:0021549|cerebellum development;GO:0009790|embryo development;GO:0048013|ephrin receptor signaling pathway;GO:0007213|G-protein coupled acetylcholine receptor signaling pathway;GO:0021766|hippocampus development;GO:0035235|ionotropic glutamate receptor signaling pathway;GO:0021819|layer formation in cerebral c…	GO:0030424|axon;GO:0043292|contractile fiber;GO:0016533|cyclin-dependent protein kinase 5 holoenzyme complex;GO:0005737|cytoplasm;GO:0030425|dendrite;GO:0043197|dendritic spine;GO:0030426|growth cone;GO:0016020|membrane;GO:0031594|neuromuscular junction;GO:0043025|neuronal cell body;GO:0005654|nucleoplasm;GO:0005634|nucleus;GO:0048471|perinuclear region of cytoplasm;GO:0005886|plasma membrane;GO:…	GO:0045296|cadherin binding;GO:0005509|calcium ion binding;GO:0016534|cyclin-dependent protein kinase 5 activator activity;GO:0016301|kinase activity;GO:0043539|protein serine/threonine kinase activator activity;	K11716	CDK5R1; cyclin-dependent kinase 5 activator 1
FBgn0033271	20	1.52196	0	0.0295611	51.4853	5.68609	6.50318e-07	2.94022e-07	up	yes	FBgn0033271	protein_coding	chr2R:8159406-8161565:-	gi|386767440|ref|NP_001246201.1|	2295	0	CG8708, isoform C [Drosophila melanogaster]	gi|25012598|gb|BT001643.1|	1664	0	Drosophila melanogaster RE41083 full insert cDNA	Q7K237	488	1e-167	Glycoprotein-N-acetylgalactosamine 3-beta-galactosyltransferase 1	.	.	.	.	pfam02434	Fringe	Fringe-like. The drosophila protein fringe (FNG) is a glucosaminyltransferase that controls the response of the Notch receptor to specific ligands. FNG is localized to the Golgi apparatus (not secreted as previously thought). Modification of Notch occurs through glycosylation by FNG. The xenopus homologue, lunatic fringe, has been implicated in a variety of functions.	GO:0021551|central nervous system morphogenesis;GO:0009247|glycolipid biosynthetic process;GO:1902037|negative regulation of hematopoietic stem cell differentiation;GO:0016267|O-glycan processing, core 1;GO:0006486|protein glycosylation;GO:0051489|regulation of filopodium assembly;	GO:0016021|integral component of membrane;	GO:0048531|beta-1,3-galactosyltransferase activity;GO:0016263|glycoprotein-N-acetylgalactosamine 3-beta-galactosyltransferase activity;GO:0046872|metal ion binding;	K00731	C1GALT1; glycoprotein-N-acetylgalactosamine 3-beta-galactosyltransferase [EC:2.4.1.122]
FBgn0051029	20	1.52196	0	0.0295611	51.4853	5.68609	6.50318e-07	2.94022e-07	up	yes	FBgn0051029	protein_coding	chr3R:30129279-30132395:-	gi|24651303|ref|NP_733347.1|	4577	0	CG31029 [Drosophila melanogaster]	gi|442621843|ref|NM_170468.2|	3002	0	Drosophila melanogaster CG31029 (CG31029), mRNA	.	.	.	.	.	.	.	.	pfam01500	Keratin_B2	Keratin, high sulfur B2 protein. High sulfur proteins are cysteine-rich proteins synthesized during the differentiation of hair matrix cells, and form hair fibres in association with hair keratin intermediate filaments. This family has been divided up into four regions, with the second region containing 8 copies of a short repeat. This family is also known as B2 or KAP1.	.	.	.	.	.
FBgn0267465	19	1.44586	0	0.0295611	48.9111	5.61209	1.24514e-06	5.55008e-07	up	yes	FBgn0267465	protein_coding	chr3L:1648628-1649699:-	gi|194864922|ref|XP_001971174.1|	203	3e-16	GG14811 [Drosophila erecta]	gi|21553188|gb|AC010038.5|	522	0	Drosophila melanogaster 3L BAC RP98-14O14 (Roswell Park Cancer Institute Drosophila BAC Library) complete sequence	Q9D328	50.1	3e-06	Transmembrane protein 35A	.	.	.	.	pfam15343	DEPP	Decidual protein induced by progesterone family. DEPP is a family of proteins expressed in various tissues, including pancreas, placenta, ovary, testis and kidney. High levels are found during the first trimester. Its expression is induced by progesterone, testosterone and, to a much lower extent, oestrogen. The family is alternatively known as fasting-induced gene protein, FIG.	.	GO:0016023|cytoplasmic membrane-bounded vesicle;GO:0016021|integral component of membrane;GO:0005778|peroxisomal membrane;	.	.	.
FBgn0031393	219	16.6655	6	0.354733	46.9804	5.55399	7.76278e-61	1.03893e-60	up	yes	FBgn0031393	protein_coding	chr2L:2155753-2156790:+	gi|19920552|ref|NP_608650.1|	734	5e-94	CG15382 [Drosophila melanogaster]	gi|442625345|ref|NM_134806.3|	1038	0	Drosophila melanogaster CG15382 (CG15382), mRNA	.	.	.	.	.	.	.	.	pfam08318	COG4	COG4 transport protein. This region is found in yeast oligomeric golgi complex component 4 which is involved in ER to Golgi an intra Golgi transport.	.	.	.	.	.
FBgn0022700	18	1.36977	0	0.0295611	46.3368	5.53409	2.39653e-06	1.05621e-06	up	yes	FBgn0022700	protein_coding	chr2R:21065379-21067087:-	gi|22024049|ref|NP_524962.2|	2235	0	chitinase 4 [Drosophila melanogaster]	gi|17946281|gb|AY071559.1|	1468	0	Drosophila melanogaster RE62779 full length cDNA	Q95M17	317	1e-100	Acidic mammalian chitinase	BH0916_1	147	6e-38	COG3325	pfam00704	Glyco_hydro_18	Glycosyl hydrolases family 18.	GO:0006915|apoptotic process;GO:0006032|chitin catabolic process;GO:0002376|immune system process;GO:0000272|polysaccharide catabolic process;GO:0090197|positive regulation of chemokine secretion;GO:0002532|production of molecular mediator involved in inflammatory response;	GO:0005737|cytoplasm;GO:0005576|extracellular region;GO:0005615|extracellular space;	GO:0008061|chitin binding;GO:0004568|chitinase activity;	K01183	E3.2.1.14; chitinase [EC:3.2.1.14]
FBgn0035170	18	1.36977	0	0.0295611	46.3368	5.53409	2.39653e-06	1.05621e-06	up	yes	FBgn0035170	protein_coding	chr3L:852720-857248:-	gi|19923026|ref|NP_612066.1|	2577	0	dpr20 [Drosophila melanogaster]	gi|442629283|ref|NM_138222.3|	2717	0	Drosophila melanogaster dpr20 (dpr20), mRNA	.	.	.	.	.	.	.	.	pfam07679	I-set	Immunoglobulin I-set domain.	.	.	.	.	.
FBgn0035948	35	2.66343	1	0.0591221	45.0497	5.49344	4.86461e-11	2.58426e-11	up	yes	FBgn0035948	protein_coding	chr3L:8977395-8979880:-	gi|24661277|ref|NP_648274.1|	2338	0	CG5644 [Drosophila melanogaster]	gi|24661276|ref|NM_140017.1|	1712	0	Drosophila melanogaster CG5644 (CG5644), mRNA	.	.	.	.	.	.	.	.	pfam02958	EcKinase	Ecdysteroid kinase. This family includes ecdysteroid 22-kinase, an enzyme responsible for the phosphorylation of ecdysteroids (insect growth and moulting hormones) at C-22, to form physiologically inactive ecdysteroid 22-phosphates.	.	.	.	.	.
FBgn0031701	17	1.29367	0	0.0295611	43.7625	5.45162	4.63792e-06	2.01591e-06	up	yes	FBgn0031701	protein_coding	chr2L:5329857-5330464:+	gi|359280018|gb|AEV12243.1|	715	7e-94	FI16659p1 [Drosophila melanogaster]	gi|386769122|ref|NM_078758.3|	552	0	Drosophila melanogaster turandot M (TotM), transcript variant A, mRNA	Q9VMR8	270	1e-91	Protein Turandot M	.	.	.	.	pfam07240	Turandot	Stress-inducible humoral factor Turandot. This family consists of several Drosophila species specific Turandot proteins. The Turandot A (TotA) gene encodes a humoral factor, which is secreted from the fat body and accumulates in the body fluids. TotA is strongly induced upon bacterial challenge, as well as by other types of stress such as high temperature, mechanical pressure, dehydration, UV irr…	GO:0034605|cellular response to heat;GO:0050830|defense response to Gram-positive bacterium;GO:0045087|innate immune response;GO:0009617|response to bacterium;GO:0009408|response to heat;	GO:0005576|extracellular region;GO:0005615|extracellular space;	.	.	.
FBgn0039387	17	1.29367	0	0.0295611	43.7625	5.45162	4.63792e-06	2.01591e-06	up	yes	FBgn0039387	protein_coding	chr3R:25897476-25899744:+	gi|24650186|ref|NP_651441.1|	3676	0	multicopper oxidase 3 [Drosophila melanogaster]	gi|386766515|ref|NM_143184.2|	2202	0	Drosophila melanogaster multicopper oxidase 3 (MCO3), mRNA	P06811	157	3e-39	Laccase	SPAC1F7.08	128	4e-30	COG2132	pfam07732	Cu-oxidase_3	Multicopper oxidase. This entry contains many divergent copper oxidase-like domains that are not recognized by the pfam00394 model.	GO:0046274|lignin catabolic process;	GO:0005576|extracellular region;	GO:0005507|copper ion binding;GO:0052716|hydroquinone:oxygen oxidoreductase activity;GO:0016722|oxidoreductase activity, oxidizing metal ions;	.	.
FBgn0263986	17	1.29367	0	0.0295611	43.7625	5.45162	4.63792e-06	2.01591e-06	up	yes	FBgn0263986	protein_coding	chr3R:22694959-22697990:+	gi|24649111|ref|NP_651081.1|	4443	0	cardinal [Drosophila melanogaster]	gi|442620519|ref|NM_142824.3|	2619	0	Drosophila melanogaster cardinal (cd), mRNA	Q7QH73	347	2e-104	Chorion peroxidase	.	.	.	.	pfam03098	An_peroxidase	Animal haem peroxidase.	GO:0042744|hydrogen peroxide catabolic process;GO:0048477|oogenesis;GO:0006979|response to oxidative stress;	GO:0005576|extracellular region;	GO:0020037|heme binding;GO:0046872|metal ion binding;GO:0004601|peroxidase activity;	.	.
FBgn0051139	33	2.51124	1	0.0591221	42.4754	5.40856	1.78374e-10	9.33528e-11	up	yes	FBgn0051139	protein_coding	chr3R:22747690-22749056:-	gi|24649142|ref|NP_732797.1|	2140	0	CG31139, isoform A [Drosophila melanogaster]	gi|442620541|ref|NM_170040.3|	1312	0	Drosophila melanogaster CG31139 (CG31139), transcript variant A, mRNA	Q29AU6	388	5e-130	O-glucosyltransferase rumi	.	.	.	.	pfam05686	Glyco_transf_90	Glycosyl transferase family 90. This family of glycosyl transferases are specifically (mannosyl) glucuronoxylomannan/galactoxylomannan -beta 1,2-xylosyltransferases, EC:2.4.2.-.	GO:0045746|negative regulation of Notch signaling pathway;GO:0007219|Notch signaling pathway;GO:0033577|protein glycosylation in endoplasmic reticulum;	GO:0005788|endoplasmic reticulum lumen;	GO:0046527|glucosyltransferase activity;	K13667	RUMI, KTELC1; protein glucosyltransferase [EC:2.4.1.-]
FBgn0032669	32	2.43514	1	0.0591221	41.1883	5.36416	3.42845e-10	1.77498e-10	up	yes	FBgn0032669	protein_coding	chr2L:18154851-18155942:+	gi|24584936|ref|NP_609868.1|	1218	2e-166	CG15155, isoform A [Drosophila melanogaster]	gi|68051394|gb|BT023561.1|	891	0	Drosophila melanogaster IP09702 full insert cDNA	.	.	.	.	.	.	.	.	pfam08445	FR47	FR47-like protein. The members of this family are similar to the C-terminal region of the D. melanogaster hypothetical protein FR47. This protein has been found to consist of two N-acyltransferase-like domains swapped with the C-terminal strands.	.	.	.	.	.
FBgn0031417	16	1.21757	0	0.0295611	41.1883	5.36416	9.02723e-06	3.85021e-06	up	yes	FBgn0031417	protein_coding	chr2L:2370152-2371524:-	gi|442625433|ref|NP_001259930.1|	1813	0	CG3597, isoform B [Drosophila melanogaster]	gi|442625432|ref|NM_001273001.1|	1229	0	Drosophila melanogaster CG3597 (CG3597), transcript variant B, mRNA	Q642M9	248	1e-76	Trans-1,2-dihydrobenzene-1,2-diol dehydrogenase	SPAC513.06c	147	3e-39	COG0673	pfam01408	GFO_IDH_MocA	Oxidoreductase family, NAD-binding Rossmann fold. This family of enzymes utilize NADP or NAD. This family is called the GFO/IDH/MOCA family in swiss-prot.	GO:0042843|D-xylose catabolic process;	.	GO:0047837|D-xylose 1-dehydrogenase (NADP+) activity;GO:0047115|trans-1,2-dihydrobenzene-1,2-diol dehydrogenase activity;	K00078	DHDH; dihydrodiol dehydrogenase / D-xylose 1-dehydrogenase (NADP) [EC:1.3.1.20 1.1.1.179]
FBgn0038487	16	1.21757	0	0.0295611	41.1883	5.36416	9.02723e-06	3.85021e-06	up	yes	FBgn0038487	protein_coding	chr3R:17141208-17142404:-	gi|28572987|ref|NP_650606.2|	1160	1e-155	TweedleW [Drosophila melanogaster]	gi|442619559|ref|NM_142349.3|	1126	0	Drosophila melanogaster TweedleW (TwdlW), mRNA	.	.	.	.	.	.	.	.	pfam03103	DUF243	Domain of unknown function (DUF243). This family of uncharacterized proteins is only found in fly proteins. It is found associated with YLP motifs pfam02757 in some proteins.	.	.	.	.	.
FBgn0038361	60	4.56588	2	0.118244	38.614	5.27105	9.10266e-18	5.92996e-18	up	yes	FBgn0038361	protein_coding	chr3R:15788521-15789494:+	gi|24647231|ref|NP_650489.1|	1358	0	CG9589 [Drosophila melanogaster]	gi|442619291|ref|NM_142232.2|	974	0	Drosophila melanogaster CG9589 (CG9589), mRNA	P51163	99	2e-22	Uroporphyrinogen-III synthase	.	.	.	.	pfam02602	HEM4	Uroporphyrinogen-III synthase HemD. This family consists of uroporphyrinogen-III synthase HemD EC:4.2.1.75 also known as Hydroxymethylbilane hydrolyase (cyclizing) from eukaryotes, bacteria and archaea. This enzyme catalyses the reaction: Hydroxymethylbilane <=> uroporphyrinogen-III + H(2)O. Some members of this family are multi-functional proteins possessing other enzyme activities related to po…	GO:0071418|cellular response to amine stimulus;GO:0071243|cellular response to arsenic-containing substance;GO:0006783|heme biosynthetic process;GO:0006779|porphyrin-containing compound biosynthetic process;GO:0006782|protoporphyrinogen IX biosynthetic process;GO:0046677|response to antibiotic;GO:0006780|uroporphyrinogen III biosynthetic process;	GO:0005829|cytosol;GO:0005739|mitochondrion;	GO:0048037|cofactor binding;GO:0004852|uroporphyrinogen-III synthase activity;	K01719	hemD, UROS; uroporphyrinogen-III synthase [EC:4.2.1.75]
FBgn0030814	15	1.14147	0	0.0295611	38.614	5.27105	1.76769e-05	7.40212e-06	up	yes	FBgn0030814	protein_coding	chrX:17081447-17083356:+	gi|18859867|ref|NP_573189.1|	2407	0	CG4955 [Drosophila melanogaster]	gi|15291564|gb|AY051627.1|	1773	0	Drosophila melanogaster GH27756 full length cDNA	.	.	.	.	.	.	.	.	pfam03154	Atrophin-1	Atrophin-1 family. Atrophin-1 is the protein product of the dentatorubral-pallidoluysian atrophy (DRPLA) gene. DRPLA OMIM:125370 is a progressive neurodegenerative disorder. It is caused by the expansion of a CAG repeat in the DRPLA gene on chromosome 12p. This results in an extended polyglutamine region in atrophin-1, that is thought to confer toxicity to the protein, possibly through altering i…	.	.	.	.	.
FBgn0267507	15	1.14147	0	0.0295611	38.614	5.27105	1.76769e-05	7.40212e-06	up	yes	FBgn0267507	protein_coding	chrrDNA:66807-74924:+	gi|820865920|ref|XP_012349428.1|	514	2e-55	PREDICTED: LOW QUALITY PROTEIN: uncharacterized protein LOC105736982 [Apis florea]	gi|158246|gb|M21017.1|DRORGAB	7118	0	D.melanogaster 18S, 5.8S 2S and 28S rRNA genes, complete, and 18S rRNA gene, 5' end, clone pDm238	Q8TGM6	72.4	2e-12	Protein TAR1	.	.	.	.	pfam14897	EpsG	EpsG family. This family of proteins are related to the EpsG protein from B. subtilis. These proteins are likely glycosyl transferases belonging to the membrane protein GT-C clan.	GO:0043457|regulation of cellular respiration;	GO:0005739|mitochondrion;	.	.	.
FBgn0027376	29	2.20684	1	0.0591221	37.3269	5.22214	2.47256e-09	1.2424e-09	up	yes	FBgn0027376	protein_coding	chr3R:25340252-25344838:+	gi|24650052|ref|NP_651390.2|	6390	0	rha [Drosophila melanogaster]	gi|281362563|ref|NM_143133.3|	4288	0	Drosophila melanogaster rha (rha), mRNA	.	.	.	.	.	.	.	.	pfam12416	DUF3668	Cep120 protein. This family includes the Cep120 protein which is associated with centriole structure and function.	.	.	.	.	.
FBgn0033888	29	2.20684	1	0.0591221	37.3269	5.22214	2.47256e-09	1.2424e-09	up	yes	FBgn0033888	protein_coding	chr2R:13971325-13972834:-	gi|19922208|ref|NP_610919.1|	1385	0	CG18568, isoform A [Drosophila melanogaster]	gi|13811825|gb|AC007851.6|AC007851	1510	0	Drosophila melanogaster, chromosome 2R, region 50C-50D, BAC clone BACR06M19, complete sequence	.	.	.	.	.	.	.	.	pfam15462	Barttin	Bartter syndrome, infantile, with sensorineural deafness (Barttin). Barttin is a family of mammalian proteins that are chloride ion channel beta-subunits crucial for renal Cl-re-absorption and inner ear K+ secretion. Bartter syndrome is a term covering a heterogeneous group of autosomal recessive salt-losing nephropathies that are caused by disturbed transepithelial sodium chloride re-absorption …	.	.	.	.	.
FBgn0053552	28	2.13075	1	0.0591221	36.0397	5.17152	4.80273e-09	2.38942e-09	up	yes	FBgn0053552	protein_coding	chr2L:16682503-16683290:+	gi|62471641|ref|NP_001014488.1|	813	3e-107	CG33552 [Drosophila melanogaster]	gi|442628076|ref|NM_001014488.2|	788	0	Drosophila melanogaster CG33552 (CG33552), mRNA	.	.	.	.	.	.	.	.	pfam13639	zf-RING_2	Ring finger domain.	.	.	.	.	.
FBgn0015570	14	1.06537	0	0.0295611	36.0397	5.17152	3.48354e-05	1.44075e-05	up	yes	FBgn0015570	protein_coding	chr3R:7541810-7545230:+	gi|28571561|ref|NP_524268.3|	3077	0	alpha-Esterase-2, isoform A [Drosophila melanogaster]	gi|442617875|ref|NM_079544.5|	1958	0	Drosophila melanogaster alpha-Esterase-2 (alpha-Est2), transcript variant A, mRNA	P16854	376	1e-120	Esterase B1	BS_pnbA	199	6e-55	COG2272	pfam00135	COesterase	Carboxylesterase family.	.	.	GO:0052689|carboxylic ester hydrolase activity;	.	.
FBgn0263121	14	1.06537	0	0.0295611	36.0397	5.17152	3.48354e-05	1.44075e-05	up	yes	FBgn0263121	protein_coding	chr2R:7827303-7828678:-	gi|24586400|ref|NP_724614.1|	1300	4e-179	proteasome alpha1 subunit, isoform A [Drosophila melanogaster]	gi|21428691|gb|AY118637.1|	937	0	Drosophila melanogaster SD02332 full insert cDNA	Q9XZJ4	505	1e-180	Proteasome subunit alpha type-6	.	.	.	.	pfam00227	Proteasome	Proteasome subunit. The proteasome is a multisubunit structure that degrades proteins. Protein degradation is an essential component of regulation because proteins can become misfolded, damaged, or unnecessary. Proteasomes and their homologues vary greatly in complexity: from HslV (heat shock locus v), which is encoded by 1 gene in bacteria, to the eukaryotic 20S proteasome, which is encoded by m…	GO:0006974|cellular response to DNA damage stimulus;GO:0043161|proteasome-mediated ubiquitin-dependent protein catabolic process;	GO:0005737|cytoplasm;GO:0005634|nucleus;GO:0000502|proteasome complex;GO:0005839|proteasome core complex;GO:0019773|proteasome core complex, alpha-subunit complex;	GO:0004298|threonine-type endopeptidase activity;	K02730	PSMA6; 20S proteasome subunit alpha 1 [EC:3.4.25.1]
FBgn0038613	26	1.97855	1	0.0591221	33.4655	5.0646	1.82723e-08	8.88186e-09	up	yes	FBgn0038613	protein_coding	chr3R:18386841-18389805:-	gi|21357061|ref|NP_650720.1|	4308	0	vacuolar H[+] ATPase 100kD subunit 4 [Drosophila melanogaster]	gi|17945263|gb|AY071067.1|	2726	0	Drosophila melanogaster RE14386 full length cDNA	P25286	797	0	V-type proton ATPase 116 kDa subunit a isoform 1	YOR270c	589	0	COG1269	pfam01496	V_ATPase_I	V-type ATPase 116kDa subunit family. This family consists of the 116kDa V-type ATPase (vacuolar (H+)-ATPases) subunits, as well as V-type ATP synthase subunit i. The V-type ATPases family are proton pumps that acidify intracellular compartments in eukaryotic cells for example yeast central vacuoles, clathrin-coated and synaptic vesicles. They have important roles in membrane trafficking processes…	GO:0015991|ATP hydrolysis coupled proton transport;GO:0015986|ATP synthesis coupled proton transport;GO:0007035|vacuolar acidification;GO:0070072|vacuolar proton-transporting V-type ATPase complex assembly;	GO:0030659|cytoplasmic vesicle membrane;GO:0016021|integral component of membrane;GO:0042470|melanosome;GO:0043195|terminal bouton;GO:0016471|vacuolar proton-transporting V-type ATPase complex;GO:0000220|vacuolar proton-transporting V-type ATPase, V0 domain;	GO:0051117|ATPase binding;GO:0046961|proton-transporting ATPase activity, rotational mechanism;	K02154	ATPeV0A, ATP6N; V-type H+-transporting ATPase subunit a
FBgn0040491	26	1.97855	1	0.0591221	33.4655	5.0646	1.82723e-08	8.88186e-09	up	yes	FBgn0040491	protein_coding	chr2R:11679492-11688557:+	gi|7263182|gb|AAF44120.1|AF237864_1	1585	0	Bcl-2-like protein BUFFY [Drosophila melanogaster]	gi|18446989|gb|AY075219.1|	1011	0	Drosophila melanogaster AT16536 full length cDNA	Q6DC66	105	5e-25	Bcl-2-related ovarian killer protein homolog A	.	.	.	.	pfam00452	Bcl-2	Apoptosis regulator proteins, Bcl-2 family.	GO:0097192|extrinsic apoptotic signaling pathway in absence of ligand;GO:0008630|intrinsic apoptotic signaling pathway in response to DNA damage;GO:0042981|regulation of apoptotic process;	GO:0005789|endoplasmic reticulum membrane;GO:0000139|Golgi membrane;GO:0016021|integral component of membrane;GO:0005741|mitochondrial outer membrane;	GO:0046982|protein heterodimerization activity;GO:0042803|protein homodimerization activity;	.	.
FBgn0030895	13	0.989275	0	0.0295611	33.4655	5.0646	6.91123e-05	2.79878e-05	up	yes	FBgn0030895	protein_coding	chrX:18103653-18105393:+	gi|24642950|ref|NP_573269.1|	2252	0	CG7135 [Drosophila melanogaster]	gi|442616784|ref|NM_133041.2|	1518	0	Drosophila melanogaster CG7135 (CG7135), mRNA	.	.	.	.	.	.	.	.	pfam02958	EcKinase	Ecdysteroid kinase. This family includes ecdysteroid 22-kinase, an enzyme responsible for the phosphorylation of ecdysteroids (insect growth and moulting hormones) at C-22, to form physiologically inactive ecdysteroid 22-phosphates.	.	.	.	.	.
FBgn0033985	13	0.989275	0	0.0295611	33.4655	5.0646	6.91123e-05	2.79878e-05	up	yes	FBgn0033985	protein_coding	chr2R:14942398-14944469:+	gi|45550431|ref|NP_611008.2|	1225	2e-165	CG10257 [Drosophila melanogaster]	gi|20151852|gb|AY094933.1|	1163	0	Drosophila melanogaster RH51312 full insert cDNA	Q8R5H8	144	8e-39	Fas apoptotic inhibitory molecule 1	.	.	.	.	pfam06905	FAIM1	Fas apoptotic inhibitory molecule (FAIM1). This family consists of several fas apoptotic inhibitory molecule (FAIM1) proteins. FAIM expression is upregulated in B cells by anti-Ig treatment that induces Fas-resistance, and overexpression of FAIM diminishes sensitivity to Fas-mediated apoptosis of B and non-B cell lines. FAIM1 is highly evolutionarily conserved and is widely expressed in murine ti…	GO:0006915|apoptotic process;GO:0007249|I-kappaB kinase/NF-kappaB signaling;GO:0043066|negative regulation of apoptotic process;GO:0050769|positive regulation of neurogenesis;	GO:0005737|cytoplasm;	.	.	.
FBgn0034565	13	0.989275	0	0.0295611	33.4655	5.0646	6.91123e-05	2.79878e-05	up	yes	FBgn0034565	protein_coding	chr2R:20977595-20978818:-	gi|900893825|gb|KMY95370.1|	1123	5e-151	uncharacterized protein Dsimw501_GD25240 [Drosophila simulans]	gi|13162483|gb|AC007888.7|AC007888	620	0	Drosophila melanogaster, chromosome 2R, region 57B6-57B13, BAC clone BACR10P11, complete sequence	.	.	.	.	.	.	.	.	pfam11917	DUF3435	Protein of unknown function (DUF3435). This family of proteins are functionally uncharacterized. This protein is found in eukaryotes. Proteins in this family are typically between 435 to 791 amino acids in length. This family is related to pfam00589 suggesting it may be an integrase enzyme.	.	.	.	.	.
FBgn0036568	13	0.989275	0	0.0295611	33.4655	5.0646	6.91123e-05	2.79878e-05	up	yes	FBgn0036568	protein_coding	chr3L:16097834-16100088:+	gi|28574560|ref|NP_648836.2|	2714	0	male sterile (3) 72Dt [Drosophila melanogaster]	gi|281366292|ref|NM_140579.2|	2036	0	Drosophila melanogaster male sterile (3) 72Dt (ms(3)72Dt), mRNA	Q05825	664	0	ATP synthase subunit beta, mitochondrial	YJR121w	607	0	COG0055	pfam00006	ATP-synt_ab	ATP synthase alpha/beta family, nucleotide-binding domain. This family includes the ATP synthase alpha and beta subunits, the ATP synthase associated with flagella and the termination factor Rho.	GO:0015991|ATP hydrolysis coupled proton transport;GO:0015986|ATP synthesis coupled proton transport;GO:0046331|lateral inhibition;GO:0010906|regulation of glucose metabolic process;	GO:0005811|lipid particle;GO:0005743|mitochondrial inner membrane;GO:0005739|mitochondrion;GO:0045261|proton-transporting ATP synthase complex, catalytic core F(1);	GO:0005524|ATP binding;GO:0046933|proton-transporting ATP synthase activity, rotational mechanism;GO:0046961|proton-transporting ATPase activity, rotational mechanism;	K02133	ATPeF1B, ATP5B, ATP2; F-type H+-transporting ATPase subunit beta [EC:3.6.3.14]
FBgn0052085	13	0.989275	0	0.0295611	33.4655	5.0646	6.91123e-05	2.79878e-05	up	yes	FBgn0052085	protein_coding	chr3L:11650517-11680344:-	gi|195326874|ref|XP_002030150.1|	2828	0	GM24725 [Drosophila sechellia]	gi|442631741|ref|NM_168470.2|	3030	0	Drosophila melanogaster CG32085 (CG32085), mRNA	A2RT62	474	7e-155	F-box/LRR-repeat protein 16	.	.	.	.	pfam12799	LRR_4	Leucine Rich repeats (2 copies). Leucine rich repeats are short sequence motifs present in a number of proteins with diverse functions and cellular locations. These repeats are usually involved in protein-protein interactions. Each Leucine Rich Repeat is composed of a beta-alpha unit. These units form elongated non-globular structures. Leucine Rich Repeats are often flanked by cysteine rich domai…	.	GO:0005737|cytoplasm;	.	K10282	FBXL16; F-box and leucine-rich repeat protein 16
FBgn0086608	13	0.989275	0	0.0295611	33.4655	5.0646	6.91123e-05	2.79878e-05	up	yes	FBgn0086608	protein_coding	chr3R:4391711-4394259:-	gi|41618412|tpg|DAA03809.1|	635	1e-79	TPA_inf: HDC11746 [Drosophila melanogaster]	gi|386765066|ref|NM_001259975.1|	1139	0	Drosophila melanogaster CG34112 (CG34112), transcript variant D, mRNA	.	.	.	.	.	.	.	.	pfam15321	ATAD4	ATPase family AAA domain containing 4. ATAD4 is a family of proteins is found in eukaryotes. The family is also known as PRR15L, or proline-rich 15-like. ATAD4 is expressed almost exclusively in post-mitotic cells both during foetal development and in adult tissues, such as the intestinal epithelium and the testis. Its expression in mouse and human gastrointestinal tumors is linked, directly or i…	.	.	.	.	.
FBgn0038466	127	9.66445	5	0.295611	32.6932	5.03092	1.8583e-35	1.74523e-35	up	yes	FBgn0038466	protein_coding	chr3R:17008269-17012533:+	gi|386765933|ref|NP_001247146.1|	3412	0	CG8907, isoform B [Drosophila melanogaster]	gi|442619529|ref|NM_142328.4|	2368	0	Drosophila melanogaster CG8907 (CG8907), transcript variant A, mRNA	Q8R5F8	145	7e-35	Epidermal growth factor receptor kinase substrate 8-like protein 1	.	.	.	.	pfam08416	PTB	Phosphotyrosine-binding domain. The phosphotyrosine-binding domain (PTB, also phosphotyrosine-interaction or PI domain) in the protein tensin tends to be found at the C-terminus. Tensin is a multi-domain protein that binds to actin filaments and functions as a focal-adhesion molecule (focal adhesions are regions of plasma membrane through which cells attach to the extracellular matrix). Human ten…	GO:1900029|positive regulation of ruffle assembly;GO:0016601|Rac protein signal transduction;GO:0035023|regulation of Rho protein signal transduction;GO:0007266|Rho protein signal transduction;	GO:0005913|cell-cell adherens junction;GO:0005737|cytoplasm;GO:0070062|extracellular exosome;GO:0043234|protein complex;GO:0001726|ruffle;GO:0032587|ruffle membrane;	GO:0003779|actin binding;GO:0051015|actin filament binding;GO:0098641|cadherin binding involved in cell-cell adhesion;GO:0030676|Rac guanyl-nucleotide exchange factor activity;GO:0042608|T cell receptor binding;	K17277	EPS8; epidermal growth factor receptor kinase substrate 8
FBgn0051321	25	1.90245	1	0.0591221	32.1783	5.00802	3.57938e-08	1.71855e-08	up	yes	FBgn0051321	protein_coding	chr3R:14310362-14314412:+	gi|24646804|ref|NP_731899.1|	2950	0	CG31321 [Drosophila melanogaster]	gi|384551729|gb|BT133464.1|	2188	0	Drosophila melanogaster FI20128 full insert cDNA	.	.	.	.	.	.	.	.	pfam07690	MFS_1	Major Facilitator Superfamily.	.	.	.	.	.
FBgn0038068	12	0.913177	0	0.0295611	30.8912	4.94912	0.000138099	5.49982e-05	up	yes	FBgn0038068	protein_coding	chr3R:12636540-12637976:+	gi|304376355|gb|ADM26842.1|	2210	0	MIP26281p [Drosophila melanogaster]	gi|304376354|gb|BT125604.1|	1330	0	Drosophila melanogaster MIP26281 full insert cDNA	O46108	247	2e-75	Lipase 3	.	.	.	.	pfam04083	Abhydro_lipase	Partial alpha/beta-hydrolase lipase region. This family corresponds to a N-terminal part of an alpha/beta hydrolase domain.	GO:0016042|lipid catabolic process;	.	GO:0016788|hydrolase activity, acting on ester bonds;	.	.
FBgn0266241	12	0.913177	0	0.0295611	30.8912	4.94912	0.000138099	5.49982e-05	up	yes	FBgn0266241	protein_coding	chr3R:8038250-8039626:+	.	.	.	.	gi|14028972|gb|AC008093.4|AC008093	1377	0	Drosophila melanogaster, chromosome 3R, region 84F-84F, BAC clone BACR07M14, complete sequence	.	.	.	.	.	.	.	.	pfam14816	FAM178	Family of unknown function, FAM178.	.	.	.	.	.
FBgn0004580	23	1.75026	1	0.0591221	29.6041	4.88772	1.38573e-07	6.49701e-08	up	yes	FBgn0004580	protein_coding	chr2R:16973927-16996057:+	gi|17136674|ref|NP_476838.1|	1505	0	calbindin 53E, isoform A [Drosophila melanogaster]	gi|396506|emb|X68566.1|	2467	0	D.melanogaster mRNA for calbindin-32	P41044	584	0	Calbindin-32	.	.	.	.	pfam13499	EF-hand_7	EF-hand domain pair.	GO:1903035|negative regulation of response to wounding;GO:0051480|cytosolic calcium ion homeostasis;	GO:0005829|cytosol;GO:0005634|nucleus;GO:0061175|type II terminal bouton;GO:0097467|type III terminal bouton;	GO:0005509|calcium ion binding;	.	.
FBgn0034262	22	1.67416	1	0.0591221	28.3169	4.82359	2.73898e-07	1.26235e-07	up	yes	FBgn0034262	protein_coding	chr2R:17690275-17695353:-	gi|28573738|ref|NP_611247.3|	2309	0	swi2 [Drosophila melanogaster]	gi|19527544|gb|AY084149.1|	2571	0	Drosophila melanogaster RE29709 full insert cDNA	Q8SXT3	894	0	Protein singed wings 2	.	.	.	.	pfam13855	LRR_8	Leucine rich repeat.	GO:0035556|intracellular signal transduction;GO:0035073|pupariation;GO:0035075|response to ecdysone;	GO:0005622|intracellular;	.	.	.
FBgn0035505	22	1.67416	1	0.0591221	28.3169	4.82359	2.73898e-07	1.26235e-07	up	yes	FBgn0035505	protein_coding	chr3L:4178980-4188023:-	gi|189459026|gb|ACD99500.1|	1452	0	IP20436p [Drosophila melanogaster]	gi|442630145|ref|NM_001169874.3|	2679	0	Drosophila melanogaster tipE homolog 2 (Teh2), transcript variant B, mRNA	P48613	64.7	8e-10	Protein tipE	.	.	.	.	pfam03185	CaKB	Calcium-activated potassium channel, beta subunit.	GO:0034605|cellular response to heat;GO:0045433|male courtship behavior, veined wing generated song production;GO:0002028|regulation of sodium ion transport;GO:0006814|sodium ion transport;	GO:0005887|integral component of plasma membrane;GO:0005886|plasma membrane;	GO:0017080|sodium channel regulator activity;GO:0005248|voltage-gated sodium channel activity;	.	.
FBgn0003312	11	0.837079	0	0.0295611	28.3169	4.82359	0.00027805	0.000108229	up	yes	FBgn0003312	protein_coding	chr3R:11877235-11879754:+	gi|24646122|ref|NP_650123.1|	2572	0	shadow [Drosophila melanogaster]	gi|45550741|ref|NM_141866.2|	1773	0	Drosophila melanogaster shadow (sad), mRNA	Q9VGH1	994	0	Cytochrome P450 315a1, mitochondrial	BH0579	93.2	2e-19	COG2124	pfam00067	p450	Cytochrome P450. Cytochrome P450s are haem-thiolate proteins involved in the oxidative degradation of various compounds. They are particularly well known for their role in the degradation of environmental toxins and mutagens. They can be divided into 4 classes, according to the method by which electrons from NAD(P)H are delivered to the catalytic site. Sequence conservation is relatively low with…	GO:0007417|central nervous system development;GO:0007391|dorsal closure;GO:0006697|ecdysone biosynthetic process;GO:0008258|head involution;GO:0007494|midgut development;GO:0008045|motor neuron axon guidance;	GO:0031966|mitochondrial membrane;GO:0005739|mitochondrion;	GO:0042768|ecdysteroid 2-hydroxylase activity;GO:0020037|heme binding;GO:0005506|iron ion binding;GO:0016705|oxidoreductase activity, acting on paired donors, with incorporation or reduction of molecular oxygen;	K10722	SAD, CYP315A1; ecdysteroid 2-hydroxylase
FBgn0032058	11	0.837079	0	0.0295611	28.3169	4.82359	0.00027805	0.000108229	up	yes	FBgn0032058	protein_coding	chr2L:8681325-8684376:-	gi|308818226|gb|ADO51073.1|	3293	0	MIP25834p [Drosophila melanogaster]	gi|442626912|ref|NM_135401.2|	2129	0	Drosophila melanogaster CG9289 (CG9289), mRNA	P33438	308	6e-90	Glutactin	BS_pnbA	128	2e-30	COG2272	pfam00135	COesterase	Carboxylesterase family.	GO:0098542|defense response to other organism;GO:0050804|modulation of synaptic transmission;GO:0008045|motor neuron axon guidance;GO:0007158|neuron cell-cell adhesion;GO:0019233|sensory perception of pain;GO:0007416|synapse assembly;GO:0016201|synaptic target inhibition;	GO:0005604|basement membrane;GO:0009986|cell surface;GO:0005887|integral component of plasma membrane;GO:0045202|synapse;	GO:0052689|carboxylic ester hydrolase activity;GO:0042043|neurexin family protein binding;GO:0004872|receptor activity;	.	.
FBgn0037223	11	0.837079	0	0.0295611	28.3169	4.82359	0.00027805	0.000108229	up	yes	FBgn0037223	protein_coding	chr3R:4243606-4245511:+	gi|900911884|gb|KMZ01386.1|	678	2e-84	uncharacterized protein Dsimw501_GD19708, isoform B [Drosophila simulans]	gi|66771124|gb|BT022458.1|	1074	0	Drosophila melanogaster IP05917 full insert cDNA	.	.	.	.	.	.	.	.	pfam03103	DUF243	Domain of unknown function (DUF243). This family of uncharacterized proteins is only found in fly proteins. It is found associated with YLP motifs pfam02757 in some proteins.	.	.	.	.	.
FBgn0037678	11	0.837079	0	0.0295611	28.3169	4.82359	0.00027805	0.000108229	up	yes	FBgn0037678	protein_coding	chr3R:9330885-9331885:-	gi|24645304|ref|NP_649881.1|	1229	4e-168	CG16749 [Drosophila melanogaster]	gi|20152068|gb|AY095066.1|	870	0	Drosophila melanogaster RE08710 full insert cDNA	P35041	103	3e-24	Trypsin-7	VC1200	80.5	2e-16	COG5640	pfam00089	Trypsin	Trypsin.	GO:0007586|digestion;	GO:0005737|cytoplasm;GO:0005576|extracellular region;	GO:0004252|serine-type endopeptidase activity;	.	.
FBgn0052669	11	0.837079	0	0.0295611	28.3169	4.82359	0.00027805	0.000108229	up	yes	FBgn0052669	protein_coding	chrX:10842697-10845081:-	gi|24641117|ref|NP_727460.1|	2802	0	CG32669 [Drosophila melanogaster]	gi|281360689|ref|NM_167256.2|	2385	0	Drosophila melanogaster CG32669 (CG32669), mRNA	P83740	1083	0	Putative sodium-dependent multivitamin transporter	sll1087	121	4e-28	COG0591	pfam00474	SSF	Sodium:solute symporter family. Membership of this family is supported by a significant blast score.	GO:0006814|sodium ion transport;	GO:0005887|integral component of plasma membrane;	GO:0015293|symporter activity;	K14388	SLC5A8_12, SMCT; solute carrier family 5 (sodium-coupled monocarboxylate transporter), member 8/12
FBgn0265759	11	0.837079	0	0.0295611	28.3169	4.82359	0.00027805	0.000108229	up	yes	FBgn0265759	protein_coding	chr3L:17631390-17632253:+	.	.	.	.	gi|21397262|gb|AC009371.7|	864	0	Drosophila melanogaster 3L BAC RP98-44K7 (Roswell Park Cancer Institute Drosophila BAC Library) complete sequence	.	.	.	.	.	.	.	.	pfam00859	CTF_NFI	CTF/NF-I family transcription modulation region.	.	.	.	.	.
FBgn0010241	62	4.71808	3	0.177366	26.6008	4.7334	7.8513e-18	5.13055e-18	up	yes	FBgn0010241	protein_coding	chr2R:14246966-14252597:+	gi|85726357|ref|NP_523740.3|	6481	0	multi drug resistance 50 [Drosophila melanogaster]	gi|85726356|ref|NM_079016.3|	4256	0	Drosophila melanogaster multi drug resistance 50 (Mdr50), mRNA	P21447	382	1e-109	Multidrug resistance protein 1A	SPCC663.03	411	1e-119	COG1132	pfam00664	ABC_membrane	ABC transporter transmembrane region. This family represents a unit of six transmembrane helices. Many members of the ABC transporter family (pfam00005) have two such regions.	GO:0002485|antigen processing and presentation of endogenous peptide antigen via MHC class I via ER pathway, TAP-dependent;GO:0002489|antigen processing and presentation of endogenous peptide antigen via MHC class Ib via ER pathway, TAP-dependent;GO:0002481|antigen processing and presentation of exogenous protein antigen via MHC class Ib, TAP-dependent;GO:0006855|drug transmembrane transport;GO:0…	GO:0016324|apical plasma membrane;GO:0009986|cell surface;GO:0070062|extracellular exosome;GO:0016021|integral component of membrane;GO:0046581|intercellular canaliculus;GO:0005886|plasma membrane;	GO:0005524|ATP binding;GO:0042623|ATPase activity, coupled;GO:0042626|ATPase activity, coupled to transmembrane movement of substances;GO:0090554|phosphatidylcholine-translocating ATPase activity;GO:0090555|phosphatidylethanolamine-translocating ATPase activity;GO:0008559|xenobiotic-transporting ATPase activity;	K05658	ABCB1; ATP-binding cassette, subfamily B (MDR/TAP), member 1 [EC:3.6.3.44]
FBgn0039808	62	4.71808	3	0.177366	26.6008	4.7334	7.8513e-18	5.13055e-18	up	yes	FBgn0039808	protein_coding	chr3R:30877084-30881027:-	gi|665395504|ref|NP_651832.3|	1993	0	CG12071, isoform D [Drosophila melanogaster]	gi|330864890|gb|BT126385.1|	1990	0	Drosophila melanogaster MIP04344 full insert cDNA	Q9C0F3	74.7	1e-12	Zinc finger protein 436	.	.	.	.	pfam13465	zf-H2C2_2	Zinc-finger double domain.	GO:0006355|regulation of transcription, DNA-templated;GO:0006351|transcription, DNA-templated;	GO:0005737|cytoplasm;GO:0005654|nucleoplasm;	GO:0003677|DNA binding;GO:0046872|metal ion binding;GO:0003700|transcription factor activity, sequence-specific DNA binding;	K09228	KRAB; KRAB domain-containing zinc finger protein
FBgn0030459	10	0.760981	0	0.0295611	25.7427	4.68609	0.000564402	0.000214596	up	yes	FBgn0030459	protein_coding	chrX:13189643-13191883:-	gi|28571356|ref|NP_572864.2|	1003	6e-123	CG12723 [Drosophila melanogaster]	gi|21430613|gb|AY119125.1|	1688	0	Drosophila melanogaster RE28286 full insert cDNA	.	.	.	.	.	.	.	.	pfam00823	PPE	PPE family. This family named after a PPE motif near to the amino terminus of the domain. The PPE family of proteins all contain an amino-terminal region of about 180 amino acids. The carboxyl terminus of this family are variable, and on the basis of this region fall into at least three groups. The MPTR subgroup has tandem copies of a motif NXGXGNXG. The second subgroup contains a conserved motif…	.	.	.	.	.
FBgn0034566	10	0.760981	0	0.0295611	25.7427	4.68609	0.000564402	0.000214596	up	yes	FBgn0034566	protein_coding	chr2R:20978901-20984043:+	gi|665402396|ref|NP_001286657.1|	3420	0	CG9313, isoform B [Drosophila melanogaster]	gi|21429855|gb|AY118746.1|	2626	0	Drosophila melanogaster GH05829 full insert cDNA	Q16959	75.1	2e-12	Dynein intermediate chain 2, ciliary	.	.	.	.	pfam00400	WD40	WD domain, G-beta repeat.	.	GO:0005929|cilium;GO:0005737|cytoplasm;GO:0030286|dynein complex;GO:0005874|microtubule;	GO:0003774|motor activity;	.	.
FBgn0035575	10	0.760981	0	0.0295611	25.7427	4.68609	0.000564402	0.000214596	up	yes	FBgn0035575	protein_coding	chr3L:4803077-4805274:-	gi|21355407|ref|NP_647931.1|	3007	0	CG7509 [Drosophila melanogaster]	gi|24658002|ref|NM_139674.2|	1958	0	Drosophila melanogaster CG7509 (CG7509), mRNA	P22792	128	6e-30	Carboxypeptidase N subunit 2	SPy1798	75.9	3e-13	COG4886	pfam13855	LRR_8	Leucine rich repeat.	GO:0050821|protein stabilization;	GO:0072562|blood microparticle;GO:0070062|extracellular exosome;GO:0005576|extracellular region;	GO:0030234|enzyme regulator activity;	K13023	CPN2; carboxypeptidase N regulatory subunit
FBgn0052755	10	0.760981	0	0.0295611	25.7427	4.68609	0.000564402	0.000214596	up	yes	FBgn0052755	protein_coding	chrX:5950251-5951711:+	gi|24640015|ref|NP_727055.1|	1625	0	CG32755 [Drosophila melanogaster]	gi|320541767|ref|NM_167056.2|	1347	0	Drosophila melanogaster CG32755 (CG32755), mRNA	Q90627	165	7e-46	Trypsin I-P1	VC1200	97.8	2e-21	COG5640	pfam00089	Trypsin	Trypsin.	GO:0007586|digestion;	GO:0005615|extracellular space;	GO:0046872|metal ion binding;GO:0004252|serine-type endopeptidase activity;	K01312	PRSS; trypsin [EC:3.4.21.4]
FBgn0267439	10	0.760981	0	0.0295611	25.7427	4.68609	0.000564402	0.000214596	up	yes	FBgn0267439	protein_coding	chr2L:10392867-10393434:-	.	.	.	.	gi|14578118|gb|AC092237.1|AC092237	568	0	Drosophila melanogaster, chromosome 2L, region 31C-31D, BAC clone BACR30M19, complete sequence	.	.	.	.	.	.	.	.	pfam00225	Kinesin	Kinesin motor domain.	.	.	.	.	.
FBgn0266727	38	2.89173	2	0.118244	24.4555	4.61209	2.07065e-11	1.11371e-11	up	yes	FBgn0266727	protein_coding	chr4:776475-777146:-	.	.	.	.	gi|50582664|gb|AC150557.1|	672	0	Drosophila melanogaster clone BACR06K04, complete sequence	.	.	.	.	.	.	.	.	pfam05088	Bac_GDH	Bacterial NAD-glutamate dehydrogenase. This family consists of several bacterial proteins which are closely related to NAD-glutamate dehydrogenase found in Streptomyces clavuligerus. Glutamate dehydrogenases (GDHs) are a broadly distributed group of enzymes that catalyse the reversible oxidative deamination of glutamate to ketoglutarate and ammonia.	.	.	.	.	.
FBgn0030997	18	1.36977	1	0.0591221	23.1684	4.53409	4.31481e-06	1.87933e-06	up	yes	FBgn0030997	protein_coding	chrX:19196058-19201979:-	gi|900931562|gb|KMZ10579.1|	1588	0	uncharacterized protein Dsimw501_GD15597, isoform A [Drosophila simulans]	gi|157816804|gb|BT031012.1|	3060	0	Drosophila melanogaster RE26922 full insert cDNA	Q9VWK6	589	0	Post-GPI attachment to proteins factor 2-like	.	.	.	.	pfam10277	Frag1	Frag1/DRAM/Sfk1 family. This family includes Frag1, DRAM and Sfk1 proteins. Frag1 (FGF receptor activating protein 1) is a protein that is conserved from fungi to humans. There are four potential iso-prenylation sites throughout the peptide, viz CILW, CIIW and CIGL. Frag1 is a membrane-spanning protein that is ubiquitously expressed in adult tissues suggesting an important cellular function. Dram…	.	GO:0016021|integral component of membrane;	.	.	.
FBgn0032431	9	0.684883	0	0.0295611	23.1684	4.53409	0.00115572	0.000427894	up	yes	FBgn0032431	protein_coding	chr2L:12429827-12430892:-	gi|24583904|ref|NP_609567.2|	1045	3e-141	CG5435, isoform A [Drosophila melanogaster]	gi|21429729|gb|AY118683.1|	920	0	Drosophila melanogaster AT11334 full insert cDNA	Q9VK89	60.8	5e-09	Probable tRNA (guanine(26)-N(2))-dimethyltransferase	.	.	.	.	pfam12494	DUF3695	Protein of unknown function (DUF3695). This family of proteins is found in eukaryotes. Proteins in this family are typically between 157 and 192 amino acids in length. There is a single completely conserved residue D that may be functionally important.	GO:0002940|tRNA N2-guanine methylation;	GO:0005739|mitochondrion;GO:0005634|nucleus;	GO:0004809|tRNA (guanine-N2-)-methyltransferase activity;GO:0000049|tRNA binding;	K00555	TRMT1, trm1; tRNA (guanine26-N2/guanine27-N2)-dimethyltransferase [EC:2.1.1.215 2.1.1.216]
FBgn0034446	9	0.684883	0	0.0295611	23.1684	4.53409	0.00115572	0.000427894	up	yes	FBgn0034446	protein_coding	chr2R:19444179-19445058:+	gi|24655721|ref|NP_611421.1|	1071	4e-146	ADP ribosylation factor-like 6, isoform A [Drosophila melanogaster]	gi|195335878|ref|XM_002034554.1|	564	0	Drosophila sechellia GM21961 (Dsec\GM21961), mRNA	Q9H0F7	216	1e-68	ADP-ribosylation factor-like protein 6	YDL137w	117	2e-31	COG1100	pfam00025	Arf	ADP-ribosylation factor family. Pfam combines a number of different Prosite families together	GO:0007420|brain development;GO:0042384|cilium assembly;GO:0007368|determination of left/right symmetry;GO:0045444|fat cell differentiation;GO:0046909|intermembrane transport;GO:0032402|melanosome transport;GO:0061512|protein localization to cilium;GO:0097499|protein localization to nonmotile primary cilium;GO:0051258|protein polymerization;GO:0006612|protein targeting to membrane;GO:0008589|regu…	GO:0005879|axonemal microtubule;GO:0005930|axoneme;GO:0060170|ciliary membrane;GO:0005929|cilium;GO:0005737|cytoplasm;GO:0005829|cytosol;GO:0070062|extracellular exosome;GO:0016020|membrane;GO:0030117|membrane coat;GO:0005886|plasma membrane;GO:0072372|primary cilium;	GO:0005525|GTP binding;GO:0046872|metal ion binding;GO:0005543|phospholipid binding;	K07951	ARL6, BBS3; ADP-ribosylation factor-like protein 6
FBgn0037772	9	0.684883	0	0.0295611	23.1684	4.53409	0.00115572	0.000427894	up	yes	FBgn0037772	protein_coding	chr3R:9997163-10000314:+	gi|116008392|ref|NP_649965.2|	2604	0	serpin 85F [Drosophila melanogaster]	gi|442618366|ref|NM_141708.3|	2299	0	Drosophila melanogaster serpin 85F (Spn85F), mRNA	O08800	70.1	2e-11	Serpin B8	.	.	.	.	pfam00079	Serpin	Serpin (serine protease inhibitor). Structure is a multi-domain fold containing a bundle of helices and a beta sandwich.	GO:0010951|negative regulation of endopeptidase activity;	GO:0005737|cytoplasm;GO:0005829|cytosol;GO:0070062|extracellular exosome;GO:0005615|extracellular space;	GO:0004867|serine-type endopeptidase inhibitor activity;	K13965	SERPINB8; serpin B8
FBgn0266721	9	0.684883	0	0.0295611	23.1684	4.53409	0.00115572	0.000427894	up	yes	FBgn0266721	protein_coding	chr3R:10120399-10121400:-	gi|24645606|ref|NP_649980.1|	1441	0	gamma soluble NSF attachment protein 2 [Drosophila melanogaster]	gi|358030416|gb|BT132830.1|	1002	0	Drosophila melanogaster FI16817 full insert cDNA	P81127	129	4e-33	Gamma-soluble NSF attachment protein	.	.	.	.	pfam14938	SNAP	Soluble NSF attachment protein, SNAP. The soluble NSF attachment protein (SNAP) proteins are involved in vesicular transport between the endoplasmic reticulum and Golgi apparatus. They act as adaptors between SNARE (integral membrane SNAP receptor) proteins and NSF (N-ethylmaleimide-sensitive factor). They are structurally similar to TPR repeats.	GO:0006886|intracellular protein transport;GO:0061025|membrane fusion;GO:0016192|vesicle-mediated transport;	GO:0070062|extracellular exosome;GO:0005765|lysosomal membrane;GO:0005739|mitochondrion;GO:0043209|myelin sheath;GO:0031201|SNARE complex;GO:0005774|vacuolar membrane;	GO:0005483|soluble NSF attachment protein activity;GO:0019905|syntaxin binding;	.	.
FBgn0040338	17	1.29367	1	0.0591221	21.8813	4.45162	8.66678e-06	3.70319e-06	up	yes	FBgn0040338	protein_coding	chrX:1011101-1011643:-	gi|24639006|ref|NP_569877.1|	567	2e-72	TfIIA-S-2 [Drosophila melanogaster]	gi|24639005|ref|NM_130521.1|	462	0	Drosophila melanogaster TfIIA-S-2 (TfIIA-S-2), mRNA	Q9W5B9	223	9e-74	Transcription initiation factor IIA subunit 2-2	SPCC553.11c	75.9	4e-17	COG5123	pfam02751	TFIIA_gamma_C	Transcription initiation factor IIA, gamma subunit. Accurate transcription in vivo requires at least six general transcription initiation factors, in addition to RNA polymerase II. Transcription initiation factor IIA (TFIIA) is a multimeric protein which facilitates the binding of TFIID to the TATA box. The C-terminal domain of the gamma subunit is a 12 stranded beta-barrel.	GO:0051091|positive regulation of sequence-specific DNA binding transcription factor activity;GO:0045944|positive regulation of transcription from RNA polymerase II promoter;GO:0051123|RNA polymerase II transcriptional preinitiation complex assembly;GO:0006367|transcription initiation from RNA polymerase II promoter;	GO:0005672|transcription factor TFIIA complex;	GO:0001129|RNA polymerase II transcription factor activity, TBP-class protein binding, involved in preinitiation complex assembly;GO:0017025|TBP-class protein binding;GO:0003713|transcription coactivator activity;	K03123	TFIIA2, GTF2A2, TOA2; transcription initiation factor TFIIA small subunit
FBgn0264296	17	1.29367	1	0.0591221	21.8813	4.45162	8.66678e-06	3.70319e-06	up	yes	FBgn0264296	protein_coding	chr2L:4008653-4009090:+	gi|442625808|ref|NP_608816.2|	327	2e-36	CG43774 [Drosophila melanogaster]	gi|442625807|ref|NM_134972.3|	438	0	Drosophila melanogaster CG43774 (CG43774), mRNA	.	.	.	.	.	.	.	.	pfam01151	ELO	GNS1/SUR4 family. Members of this family are involved in long chain fatty acid elongation systems that produce the 26-carbon precursors for ceramide and sphingolipid synthesis. Predicted to be integral membrane proteins, in eukaryotes they are probably located on the endoplasmic reticulum. Yeast ELO3 affects plasma membrane H+-ATPase activity, and may act on a glucose-signaling pathway that contr…	.	.	.	.	.
FBgn0001281	32	2.43514	2	0.118244	20.5941	4.36416	1.24692e-09	6.33162e-10	up	yes	FBgn0001281	protein_coding	chr3R:30037984-30038728:-	gi|28572015|ref|NP_476584.2|	743	5e-98	janus B [Drosophila melanogaster]	gi|442621818|ref|NM_057236.5|	569	0	Drosophila melanogaster janus B (janB), mRNA	P20349	290	2e-99	Sex-regulated protein janus-B	.	.	.	.	pfam05005	Ocnus	Janus/Ocnus family (Ocnus). This family is comprised of the Ocnus, Janus-A and Janus-B proteins. These proteins have been found to be testes specific in Drosophila melanogaster.	GO:0030154|cell differentiation;GO:0035971|peptidyl-histidine dephosphorylation;GO:0007548|sex differentiation;	GO:0005829|cytosol;	GO:0008969|phosphohistidine phosphatase activity;	K01112	PHPT1; phosphohistidine phosphatase [EC:3.1.3.-]
FBgn0032055	16	1.21757	1	0.0591221	20.5941	4.36416	1.74669e-05	7.31855e-06	up	yes	FBgn0032055	protein_coding	chr2L:8519690-8521809:+	gi|19920962|ref|NP_609241.1|	2810	0	CG13091, isoform A [Drosophila melanogaster]	gi|442626874|ref|NM_001273328.1|	1796	0	Drosophila melanogaster CG13091 (CG13091), transcript variant B, mRNA	A1ZAI5	339	3e-106	Putative fatty acyl-CoA reductase CG5065	alr5357_2	74.7	1e-13	COG3320	pfam07993	NAD_binding_4	Male sterility protein. This family represents the C-terminal region of the male sterility protein in a number of arabidopsis and drosophila. A sequence-related jojoba acyl CoA reductase is also included.	GO:0008611|ether lipid biosynthetic process;GO:0035336|long-chain fatty-acyl-CoA metabolic process;GO:0010025|wax biosynthetic process;	GO:0016021|integral component of membrane;GO:0005778|peroxisomal membrane;GO:0005777|peroxisome;	GO:0080019|fatty-acyl-CoA reductase (alcohol-forming) activity;GO:0050062|long-chain-fatty-acyl-CoA reductase activity;	K13356	FAR; fatty acyl-CoA reductase [EC:1.2.1.-]
FBgn0029681	8	0.608784	0	0.0295611	20.5941	4.36416	0.0023891	0.000858696	up	yes	FBgn0029681	protein_coding	chrX:3884168-3890486:+	gi|24639594|ref|NP_570081.2|	1213	2e-156	CG15239 [Drosophila melanogaster]	gi|281183426|gb|BT120043.1|	1993	0	Drosophila melanogaster FI03431 full insert cDNA	.	.	.	.	.	.	.	.	pfam03802	CitX	Apo-citrate lyase phosphoribosyl-dephospho-CoA transferase.	.	.	.	.	.
FBgn0030770	8	0.608784	0	0.0295611	20.5941	4.36416	0.0023891	0.000858696	up	yes	FBgn0030770	protein_coding	chrX:16678265-16678945:-	gi|24642592|ref|NP_573145.1|	399	2e-45	CG13010 [Drosophila melanogaster]	gi|386764581|ref|NM_132917.2|	681	0	Drosophila melanogaster CG13010 (CG13010), mRNA	.	.	.	.	.	.	.	.	pfam02443	Circo_capsid	Circovirus capsid protein. Circoviruses are small circular single stranded viruses. This family is the capsid protein from viruses such as porcine circovirus and beak and feather disease virus. These proteins are about 220 amino acids long.	.	.	.	.	.
FBgn0031986	8	0.608784	0	0.0295611	20.5941	4.36416	0.0023891	0.000858696	up	yes	FBgn0031986	protein_coding	chr2L:8124329-8125799:+	gi|24582701|ref|NP_609182.1|	2187	0	CG8673 [Drosophila melanogaster]	gi|281364601|ref|NM_135338.2|	1404	0	Drosophila melanogaster CG8673 (CG8673), mRNA	Q9N294	150	8e-40	Beta-1,3-galactosyltransferase 5 (Fragment)	.	.	.	.	pfam01762	Galactosyl_T	Galactosyltransferase. This family includes the galactosyltransferases UDP-galactose:2-acetamido-2-deoxy-D-glucose3beta-galactosyltransferase and UDP-Gal:beta-GlcNAc beta 1,3-galactosyltranferase. Specific galactosyltransferases transfer galactose to GlcNAc terminal chains in the synthesis of the lacto-series oligosaccharides types 1 and 2.	GO:0006486|protein glycosylation;	GO:0000139|Golgi membrane;GO:0016021|integral component of membrane;	GO:0008378|galactosyltransferase activity;	.	.
FBgn0032075	8	0.608784	0	0.0295611	20.5941	4.36416	0.0023891	0.000858696	up	yes	FBgn0032075	protein_coding	chr2L:8937390-8939743:+	gi|17648059|ref|NP_523516.1|	1547	0	tetraspanin 29Fb, isoform B [Drosophila melanogaster]	gi|21483505|gb|AY122216.1|	1116	0	Drosophila melanogaster LP09584 full insert cDNA	Q32KU6	95.5	3e-21	Tetraspanin-6	.	.	.	.	pfam00335	Tetraspannin	Tetraspanin family.	GO:0007166|cell surface receptor signaling pathway;GO:1901223|negative regulation of NIK/NF-kappaB signaling;GO:0039532|negative regulation of viral-induced cytoplasmic pattern recognition receptor signaling pathway;GO:0043123|positive regulation of I-kappaB kinase/NF-kappaB signaling;	GO:0070062|extracellular exosome;GO:0005887|integral component of plasma membrane;	GO:0004871|signal transducer activity;	K17295	TSPAN6; tetraspanin-6
FBgn0038113	8	0.608784	0	0.0295611	20.5941	4.36416	0.0023891	0.000858696	up	yes	FBgn0038113	protein_coding	chr3R:13038375-13040184:+	gi|24646460|ref|NP_650254.1|	2023	0	CG11668 [Drosophila melanogaster]	gi|442618816|ref|NM_141997.2|	1349	0	Drosophila melanogaster CG11668 (CG11668), mRNA	P05049	153	8e-40	Serine protease snake	VC1200	82.4	3e-16	COG5640	pfam00089	Trypsin	Trypsin.	GO:0009950|dorsal/ventral axis specification;GO:0007311|maternal specification of dorsal/ventral axis, oocyte, germ-line encoded;GO:0016485|protein processing;GO:0006508|proteolysis;GO:0008063|Toll signaling pathway;	GO:0005576|extracellular region;	GO:0008233|peptidase activity;GO:0004252|serine-type endopeptidase activity;GO:0008236|serine-type peptidase activity;	.	.
FBgn0041621	8	0.608784	0	0.0295611	20.5941	4.36416	0.0023891	0.000858696	up	yes	FBgn0041621	protein_coding	chr3R:4256972-4258444:+	gi|24643875|ref|NP_730794.1|	1921	0	odorant receptor 82a [Drosophila melanogaster]	gi|24643874|ref|NM_164323.1|	1158	0	Drosophila melanogaster odorant receptor 82a (Or82a), mRNA	P82986	740	0	Odorant receptor 82a	.	.	.	.	pfam02949	7tm_6	7tm Odorant receptor. This family is composed of 7 transmembrane receptors, that are probably drosophila odorant receptors.	GO:0050911|detection of chemical stimulus involved in sensory perception of smell;GO:0032504|multicellular organism reproduction;	GO:0032590|dendrite membrane;GO:0005615|extracellular space;GO:0016021|integral component of membrane;GO:0005886|plasma membrane;	GO:0005549|odorant binding;GO:0004984|olfactory receptor activity;	K08471	GR; gustatory receptor
FBgn0042086	8	0.608784	0	0.0295611	20.5941	4.36416	0.0023891	0.000858696	up	yes	FBgn0042086	protein_coding	chr2R:6998848-6999848:+	gi|24586145|ref|NP_724525.1|	1171	5e-160	tetraspanin 42Eb [Drosophila melanogaster]	gi|442622624|ref|NM_165503.3|	865	0	Drosophila melanogaster tetraspanin 42Eb (Tsp42Eb), mRNA	Q76B49	90.9	4e-20	CD63 antigen	.	.	.	.	pfam00335	Tetraspannin	Tetraspanin family.	GO:0007155|cell adhesion;GO:0016477|cell migration;GO:0007166|cell surface receptor signaling pathway;GO:0007160|cell-matrix adhesion;GO:0035646|endosome to melanosome transport;GO:0048757|pigment granule maturation;GO:0045807|positive regulation of endocytosis;GO:2001046|positive regulation of integrin-mediated signaling pathway;GO:0002092|positive regulation of receptor internalization;GO:00150…	GO:0012505|endomembrane system;GO:0070062|extracellular exosome;GO:0005887|integral component of plasma membrane;GO:0031226|intrinsic component of plasma membrane;GO:0031902|late endosome membrane;GO:0005765|lysosomal membrane;GO:0042470|melanosome;GO:0097487|multivesicular body, internal vesicle;	.	K06497	CD63, MLA1, TSPAN30; CD63 antigen
FBgn0051292	8	0.608784	0	0.0295611	20.5941	4.36416	0.0023891	0.000858696	up	yes	FBgn0051292	protein_coding	chr3R:15906240-15906750:+	gi|295293267|gb|ADF87899.1|	443	8e-54	RT08021p [Drosophila melanogaster]	gi|295293266|gb|BT124804.1|	442	0	Drosophila melanogaster RT08021 full insert cDNA	.	.	.	.	.	.	.	.	pfam09412	XendoU	Endoribonuclease XendoU. This is a family of endoribonucleases involved in RNA biosynthesis which has been named XendoU in Xenopus laevis. XendoU is a U-specific metal dependent enzyme that produces products with a 2'-3' cyclic phosphate termini.	.	.	.	.	.
FBgn0264343	8	0.608784	0	0.0295611	20.5941	4.36416	0.0023891	0.000858696	up	yes	FBgn0264343	protein_coding	chr2L:7227734-7228641:+	gi|442626531|ref|NP_001260184.1|	1071	1e-144	CG43799 [Drosophila melanogaster]	gi|442626530|ref|NM_001273255.1|	854	0	Drosophila melanogaster CG43799 (CG43799), mRNA	.	.	.	.	.	.	.	.	pfam07106	TBPIP	Tat binding protein 1(TBP-1)-interacting protein (TBPIP). This family consists of several eukaryotic TBP-1 interacting protein (TBPIP) sequences. TBP-1 has been demonstrated to interact with the human immunodeficiency virus type 1 (HIV-1) viral protein Tat, then modulate the essential replication process of HIV. In addition, TBP-1 has been shown to be a component of the 26S proteasome, a basic mu…	.	.	.	.	.
FBgn0266854	8	0.608784	0	0.0295611	20.5941	4.36416	0.0023891	0.000858696	up	yes	FBgn0266854	protein_coding	chr2R:18173049-18173554:+	gi|195335505|ref|XP_002034404.1|	149	2e-09	GM21853 [Drosophila sechellia]	gi|16798971|gb|AC099039.1|	506	0	Drosophila melanogaster, chromosome 2R, region 55A-55B, BAC clone BACR33K09, complete sequence	.	.	.	.	.	.	.	.	pfam11901	DUF3421	Protein of unknown function (DUF3421). This family of proteins are functionally uncharacterized. This protein is found in bacteria and eukaryotes. Proteins in this family are typically between 119 to 296 amino acids in length.	.	.	.	.	.
FBgn0039759	295	22.4489	19	1.12332	19.9844	4.32081	1.39056e-75	2.13676e-75	up	yes	FBgn0039759	protein_coding	chr3R:30243978-30246703:-	gi|24651346|ref|NP_651784.2|	2240	0	CG9733, isoform A [Drosophila melanogaster]	gi|384475983|gb|BT133452.1|	1465	0	Drosophila melanogaster FI20229 full insert cDNA	P13582	230	2e-68	Serine protease easter	VC1649	96.7	2e-20	COG5640	pfam00089	Trypsin	Trypsin.	GO:0009950|dorsal/ventral axis specification;GO:0007311|maternal specification of dorsal/ventral axis, oocyte, germ-line encoded;GO:0006508|proteolysis;GO:0008063|Toll signaling pathway;GO:0031638|zymogen activation;	GO:0005576|extracellular region;	GO:0008233|peptidase activity;GO:0004252|serine-type endopeptidase activity;GO:0008236|serine-type peptidase activity;	.	.
FBgn0030929	15	1.14147	1	0.0591221	19.307	4.27105	3.53228e-05	1.46034e-05	up	yes	FBgn0030929	protein_coding	chrX:18493193-18494168:-	gi|24643050|ref|NP_573300.1|	740	2e-96	CG15043, isoform A [Drosophila melanogaster]	gi|21064482|gb|AY113466.1|	673	0	Drosophila melanogaster RE41194 full insert cDNA	.	.	.	.	.	.	.	.	pfam01791	DeoC	DeoC/LacD family aldolase. This family includes diverse aldolase enzymes. This family includes the enzyme deoxyribose-phosphate aldolase EC:4.1.2.4, which is involved in nucleotide metabolizm. The family also includes a group of related bacterial proteins of unknown function. The family also includes tagatose 1,6-diphosphate aldolase (EC:4.1.2.40) is part of the tagatose-6-phosphate pathway of ga…	.	.	.	.	.
FBgn0031257	149	11.3386	10	0.591221	19.1783	4.2614	8.45604e-39	8.4199e-39	up	yes	FBgn0031257	protein_coding	chr2L:455531-458745:+	gi|19920466|ref|NP_608526.1|	3214	0	CG4133, isoform A [Drosophila melanogaster]	gi|442624982|ref|NM_001272898.1|	2642	0	Drosophila melanogaster CG4133 (CG4133), transcript variant C, mRNA	.	.	.	.	.	.	.	.	pfam14655	RAB3GAP2_N	Rab3 GTPase-activating protein regulatory subunit N-terminus. This family includes the N-terminus of the Rab3 GTPase-activating protein non-catalytic subunit. Rab3 GTPase-activating protein is a GTPase activating protein with specificity for Rab3 subfamily.	.	.	.	.	.
FBgn0040723	222	16.8938	15	0.886832	19.0496	4.25169	7.07448e-57	9.01205e-57	up	yes	FBgn0040723	protein_coding	chr2L:1200671-1201220:+	gi|195575739|ref|XP_002077734.1|	265	3e-26	GD22917 [Drosophila simulans]	gi|442625161|ref|NM_001272935.1|	550	0	Drosophila melanogaster CG5011 (CG5011), transcript variant B, mRNA	.	.	.	.	.	.	.	.	pfam11894	DUF3414	Protein of unknown function (DUF3414). This family of proteins are functionally uncharacterized. The family is found in eukaryotes and has a conserved LLG sequence motif.	.	.	.	.	.
FBgn0050172	84	6.39224	6	0.354733	18.0199	4.17152	2.33444e-22	1.70739e-22	up	yes	FBgn0050172	protein_coding	chr2R:24030546-24031427:-	gi|900894678|gb|KMY96223.1|	617	5e-78	uncharacterized protein Dsimw501_GD24980 [Drosophila simulans]	gi|16798950|gb|AC099018.1|	458	0	Drosophila melanogaster, chromosome 2R, region 60A-60B, BAC clone BACR28M05, complete sequence	.	.	.	.	.	.	.	.	pfam03392	OS-D	Insect pheromone-binding family, A10/OS-D.	.	.	.	.	.
FBgn0001981	28	2.13075	2	0.118244	18.0199	4.17152	1.96171e-08	9.52676e-09	up	yes	FBgn0001981	protein_coding	chr2L:15333866-15336138:+	gi|17136258|ref|NP_476600.1|	1767	0	escargot [Drosophila melanogaster]	gi|14578128|gb|AC092247.1|AC092247	2273	0	Drosophila melanogaster, chromosome 2L, region 35X-35X, BAC clone BACR36B06, complete sequence	P25932	685	0	Protein escargot	.	.	.	.	pfam13465	zf-H2C2_2	Zinc-finger double domain.	GO:0055059|asymmetric neuroblast division;GO:0035147|branch fusion, open tracheal system;GO:0001709|cell fate determination;GO:0001708|cell fate specification;GO:0007417|central nervous system development;GO:0007427|epithelial cell migration, open tracheal system;GO:0035156|fusion cell fate specification;GO:0035215|genital disc development;GO:0030718|germ-line stem cell population maintenance;GO:…	GO:0005634|nucleus;	GO:0003677|DNA binding;GO:0046872|metal ion binding;GO:0001078|transcriptional repressor activity, RNA polymerase II core promoter proximal region sequence-specific binding;	K09218	SNAIN; snail, invertebrate
FBgn0005561	14	1.06537	1	0.0591221	18.0199	4.17152	7.16774e-05	2.89883e-05	up	yes	FBgn0005561	protein_coding	chr4:1088798-1113317:+	gi|45549241|ref|NP_524633.3|	3743	0	shaven, isoform A [Drosophila melanogaster]	gi|442614546|ref|NM_079894.4|	4693	0	Drosophila melanogaster shaven (sv), transcript variant A, mRNA	Q02962	243	1e-68	Paired box protein Pax-2	.	.	.	.	pfam00292	PAX	'Paired box' domain.	GO:0007275|multicellular organismal development;GO:0006355|regulation of transcription, DNA-templated;GO:0006351|transcription, DNA-templated;	GO:0005634|nucleus;	GO:0003677|DNA binding;GO:0003700|transcription factor activity, sequence-specific DNA binding;	K09383	PAX5; paired box protein 5
FBgn0038348	14	1.06537	1	0.0591221	18.0199	4.17152	7.16774e-05	2.89883e-05	up	yes	FBgn0038348	protein_coding	chr3R:15537713-15542414:-	gi|665394144|ref|NP_732047.2|	6748	0	CG18519 [Drosophila melanogaster]	gi|195328674|ref|XM_002031004.1|	3258	0	Drosophila sechellia GM25761 (Dsec\GM25761), mRNA	Q7G192	528	3e-162	Indole-3-acetaldehyde oxidase	RSc2096	288	2e-81	COG4631	pfam02738	Ald_Xan_dh_C2	Molybdopterin-binding domain of aldehyde dehydrogenase.	GO:0009688|abscisic acid biosynthetic process;GO:0009851|auxin biosynthetic process;GO:0009115|xanthine catabolic process;	GO:0005829|cytosol;	GO:0051537|2 iron, 2 sulfur cluster binding;GO:0004031|aldehyde oxidase activity;GO:0009055|electron carrier activity;GO:0050660|flavin adenine dinucleotide binding;GO:0050302|indole-3-acetaldehyde oxidase activity;GO:0005506|iron ion binding;GO:0016614|oxidoreductase activity, acting on CH-OH group of donors;GO:0004854|xanthine dehydrogenase activity;	K11817	AAO1_2; indole-3-acetaldehyde oxidase [EC:1.2.3.7]
FBgn0039855	14	1.06537	1	0.0591221	18.0199	4.17152	7.16774e-05	2.89883e-05	up	yes	FBgn0039855	protein_coding	chr3R:31590581-31592316:+	gi|66772375|gb|AAY55499.1|	2382	0	IP10924p [Drosophila melanogaster]	gi|66772374|gb|BT023083.1|	1553	0	Drosophila melanogaster IP10924 full insert cDNA	Q9R0X4	262	9e-80	Acyl-coenzyme A thioesterase 9, mitochondrial	SA1694	50.1	2e-06	COG1607	pfam04987	PigN	Phosphatidylinositolglycan class N (PIG-N). Phosphatidylinositolglycan class N (PIG-N) is a mammalian homologue of the yeast protein MCD4P and is expressed in the endoplasmic reticulum. PIG-N is essential for glycosylphosphatidylinositol anchor synthesis. Glycosylphosphatidylinositol (GPI)-anchored proteins are cell surface-localized proteins that serve many important cellular functions.	GO:0006637|acyl-CoA metabolic process;	GO:0005739|mitochondrion;	GO:0003986|acetyl-CoA hydrolase activity;GO:0047617|acyl-CoA hydrolase activity;GO:0052689|carboxylic ester hydrolase activity;	K17361	ACOT9; acyl-coenzyme A thioesterase 9 [EC:3.1.2.-]
FBgn0261847	14	1.06537	1	0.0591221	18.0199	4.17152	7.16774e-05	2.89883e-05	up	yes	FBgn0261847	protein_coding	chr3R:17121577-17122087:+	gi|327478446|gb|AEA77312.1|	128	2e-07	MIP30065p [Drosophila melanogaster]	gi|14028970|gb|AC007807.8|AC007807	511	0	Drosophila melanogaster, chromosome 3R, region 89E-89E, BAC clone BACR01E04, complete sequence	.	.	.	.	.	.	.	.	pfam14744	WASH-7_mid	WASH complex subunit 7. This family is the central, conserved region of proteins that form subunit 7 of the WASH complex. In species such as Drosophila this protein is the only component of the 'complex'. This complex is a nucleation promoting factor necessary for the activation of Arp2/3 that nucleates and organizes actin filaments by associating with a pre-existing filament to induce the assemb…	.	.	.	.	.
FBgn0265577	14	1.06537	1	0.0591221	18.0199	4.17152	7.16774e-05	2.89883e-05	up	yes	FBgn0265577	protein_coding	chr2R:17671068-17671295:+	.	.	.	.	gi|13270541|gb|AC007697.5|AC007697	228	4e-115	Drosophila melanogaster, chromosome 2R, region 54D4-54E7, BAC clone BACR12C23, complete sequence	.	.	.	.	.	.	.	.	pfam12954	DUF3843	Protein of unknown function (DUF3843). A family of uncharacterized proteins found by clustering human gut metagenomic sequences.	.	.	.	.	.
FBgn0029827	7	0.532686	0	0.0295611	18.0199	4.17152	0.0049901	0.00173805	up	yes	FBgn0029827	protein_coding	chrX:5952565-5954046:+	gi|24640017|ref|NP_572282.1|	1557	0	CG6048 [Drosophila melanogaster]	gi|320541768|ref|NM_132054.2|	1158	0	Drosophila melanogaster CG6048 (CG6048), mRNA	P35031	152	1e-41	Trypsin-1	mlr3307	97.8	3e-22	COG5640	pfam00089	Trypsin	Trypsin.	GO:0007586|digestion;	GO:0005615|extracellular space;	GO:0046872|metal ion binding;GO:0004252|serine-type endopeptidase activity;	K01312	PRSS; trypsin [EC:3.4.21.4]
FBgn0031694	7	0.532686	0	0.0295611	18.0199	4.17152	0.0049901	0.00173805	up	yes	FBgn0031694	protein_coding	chr2L:5266392-5268455:+	gi|66772379|gb|AAY55501.1|	2755	0	IP03841p [Drosophila melanogaster]	gi|281364463|ref|NM_135073.3|	1709	0	Drosophila melanogaster Cyp4ac2 (Cyp4ac2), mRNA	Q9VMS8	1056	0	Probable cytochrome P450 4ac2	VNG0422G	145	2e-37	COG2124	pfam00067	p450	Cytochrome P450. Cytochrome P450s are haem-thiolate proteins involved in the oxidative degradation of various compounds. They are particularly well known for their role in the degradation of environmental toxins and mutagens. They can be divided into 4 classes, according to the method by which electrons from NAD(P)H are delivered to the catalytic site. Sequence conservation is relatively low with…	.	GO:0005789|endoplasmic reticulum membrane;GO:0031090|organelle membrane;	GO:0020037|heme binding;GO:0005506|iron ion binding;GO:0004497|monooxygenase activity;GO:0016705|oxidoreductase activity, acting on paired donors, with incorporation or reduction of molecular oxygen;	K15001	CYP4; cytochrome P450, family 4 [EC:1.14.-.-]
FBgn0031930	7	0.532686	0	0.0295611	18.0199	4.17152	0.0049901	0.00173805	up	yes	FBgn0031930	protein_coding	chr2L:7691109-7692683:-	gi|60677971|gb|AAX33492.1|	2233	0	LP21640p [Drosophila melanogaster]	gi|281364567|ref|NM_135289.3|	1350	0	Drosophila melanogaster CG7025 (CG7025), mRNA	O02350	314	1e-100	Zinc carboxypeptidase A 1	YHR132c	174	8e-48	COG2866	pfam00246	Peptidase_M14	Zinc carboxypeptidase.	GO:0007586|digestion;	GO:0005615|extracellular space;	GO:0004181|metallocarboxypeptidase activity;GO:0008270|zinc ion binding;	.	.
FBgn0033301	7	0.532686	0	0.0295611	18.0199	4.17152	0.0049901	0.00173805	up	yes	FBgn0033301	protein_coding	chr2R:8551859-8552290:-	gi|24586607|ref|NP_610388.1|	532	2e-67	CG12780 [Drosophila melanogaster]	gi|16798963|gb|AC099031.1|	432	0	Drosophila melanogaster, chromosome 2R, region 44C-44D, BAC clone BACR34O23, complete sequence	Q9NHA8	99.4	1e-23	Gram-negative bacteria-binding protein 3	.	.	.	.	pfam02773	S-AdoMet_synt_C	S-adenosylmethionine synthetase, C-terminal domain. The three domains of S-adenosylmethionine synthetase have the same alpha+beta fold.	GO:0005975|carbohydrate metabolic process;GO:0032491|detection of molecule of fungal origin;GO:0045087|innate immune response;GO:0002758|innate immune response-activating signal transduction;GO:0045088|regulation of innate immune response;GO:0009620|response to fungus;	GO:0009986|cell surface;GO:0005576|extracellular region;	GO:0001872|(1->3)-beta-D-glucan binding;GO:0004553|hydrolase activity, hydrolyzing O-glycosyl compounds;GO:0001530|lipopolysaccharide binding;GO:0008329|signaling pattern recognition receptor activity;	.	.
FBgn0035855	7	0.532686	0	0.0295611	18.0199	4.17152	0.0049901	0.00173805	up	yes	FBgn0035855	protein_coding	chr3L:8201078-8202417:-	gi|21356057|ref|NP_648189.1|	1857	0	CG7366 [Drosophila melanogaster]	gi|442630968|ref|NM_139932.3|	1340	0	Drosophila melanogaster CG7366 (CG7366), mRNA	.	.	.	.	.	.	.	.	pfam15263	DUF4593	Domain of unknown function (DUF4593). This protein family is a putative uncharacterized protein family. Its existence is uncertain and its precise function is unknown. This family of proteins is thought to be found in eukaryotes. Proteins in this family are estimated to be around 155 amino acids in length.	.	.	.	.	.
FBgn0036875	7	0.532686	0	0.0295611	18.0199	4.17152	0.0049901	0.00173805	up	yes	FBgn0036875	protein_coding	chr3L:19492053-19497723:-	gi|221512995|ref|NP_001137976.1|	2182	0	CG9449, isoform F [Drosophila melanogaster]	gi|442633369|ref|NM_001275119.1|	2589	0	Drosophila melanogaster CG9449 (CG9449), transcript variant H, mRNA	Q5BLY5	230	4e-67	Venom acid phosphatase Acph-1	.	.	.	.	pfam00328	His_Phos_2	Histidine phosphatase superfamily (branch 2). The histidine phosphatase superfamily is so named because catalysis centres on a conserved His residue that is transiently phosphorylated during the catalytic cycle. Other conserved residues contribute to a 'phosphate pocket' and interact with the phospho group of substrate before, during and after its transfer to the His residue. Structure and sequen…	.	GO:0005576|extracellular region;	GO:0003993|acid phosphatase activity;	K19283	ACPP; prostatic aicd phosphatase [EC:3.1.3.2 3.1.3.5]
FBgn0038627	7	0.532686	0	0.0295611	18.0199	4.17152	0.0049901	0.00173805	up	yes	FBgn0038627	protein_coding	chr3R:18573091-18590726:+	gi|25012323|gb|AAN71273.1|	906	4e-120	LP11469p, partial [Drosophila melanogaster]	gi|221379890|ref|NM_001144604.1|	640	0	Drosophila melanogaster CG7694 (CG7694), transcript variant B, mRNA	Q9VE61	301	2e-103	E3 ubiquitin-protein ligase RNF181 homolog	ECU07g0330	53.1	3e-07	COG5540	pfam13639	zf-RING_2	Ring finger domain.	GO:0043161|proteasome-mediated ubiquitin-dependent protein catabolic process;GO:0051865|protein autoubiquitination;GO:0000209|protein polyubiquitination;GO:0042787|protein ubiquitination involved in ubiquitin-dependent protein catabolic process;	.	GO:0016874|ligase activity;GO:0061630|ubiquitin protein ligase activity;GO:0004842|ubiquitin-protein transferase activity;GO:0008270|zinc ion binding;	.	.
FBgn0050409	7	0.532686	0	0.0295611	18.0199	4.17152	0.0049901	0.00173805	up	yes	FBgn0050409	protein_coding	chr2R:23354367-23355321:+	gi|332000044|gb|AED98570.1|	387	1e-65	AT31663p [Drosophila melanogaster]	gi|259089604|gb|BT099821.1|	769	0	Drosophila melanogaster AT31663 full insert cDNA	.	.	.	.	.	.	.	.	pfam02366	PMT	Dolichyl-phosphate-mannose-protein mannosyltransferase. This is a family of Dolichyl-phosphate-mannose-protein mannosyltransferase proteins EC:2.4.1.109. These proteins are responsible for O-linked glycosylation of proteins, they catalyse the reaction:- Dolichyl phosphate D-mannose + protein <=> dolichyl phosphate + O-D-mannosyl-protein. Also in this family is the Drosophila rotated abdomen prote…	.	.	.	.	.
FBgn0051167	7	0.532686	0	0.0295611	18.0199	4.17152	0.0049901	0.00173805	up	yes	FBgn0051167	protein_coding	chr3R:22397180-22397261:-	gi|906472286|gb|KNC32445.1|	146	3e-11	hypothetical protein FF38_05000 [Lucilia cuprina]	gi|571556678|ref|XR_119725.2|	82	2e-34	PREDICTED: Apis mellifera uncharacterized LOC100577406 (LOC100577406), ncRNA	.	.	.	.	.	.	.	.	pfam09129	Chol_subst-bind	Cholesterol oxidase, substrate-binding. The substrate-binding domain found in Cholesterol oxidase is composed of an eight-stranded mixed beta-pleated sheet and six alpha-helices. This domain is positioned over the isoalloxazine ring system of the FAD cofactor bound by FAD_binding_4 (PF:PF01565) and forms the roof of the active site cavity, allowing for catalysis of oxidation and isomerization of …	.	.	.	.	.
FBgn0052704	7	0.532686	0	0.0295611	18.0199	4.17152	0.0049901	0.00173805	up	yes	FBgn0052704	protein_coding	chrX:9232726-9236585:-	gi|24640783|ref|NP_727328.1|	4688	0	ionotropic receptor 8a [Drosophila melanogaster]	gi|24640782|ref|NM_167185.1|	2811	0	Drosophila melanogaster ionotropic receptor 8a (Ir8a), mRNA	B1AS29	222	3e-59	Glutamate receptor ionotropic, kainate 3	.	.	.	.	pfam00060	Lig_chan	Ligand-gated ion channel. This family includes the four transmembrane regions of the ionotropic glutamate receptors and NMDA receptors.	GO:0007216|G-protein coupled glutamate receptor signaling pathway;GO:0007215|glutamate receptor signaling pathway;GO:0042391|regulation of membrane potential;	GO:0030054|cell junction;GO:0005887|integral component of plasma membrane;GO:0005886|plasma membrane;GO:0045211|postsynaptic membrane;	GO:0001640|adenylate cyclase inhibiting G-protein coupled glutamate receptor activity;GO:0005234|extracellular-glutamate-gated ion channel activity;GO:0004970|ionotropic glutamate receptor activity;GO:0015277|kainate selective glutamate receptor activity;	K05203	GRIK3; glutamate receptor, ionotropic kainate 3
FBgn0265886	7	0.532686	0	0.0295611	18.0199	4.17152	0.0049901	0.00173805	up	yes	FBgn0265886	protein_coding	chr3L:19052302-19052790:+	.	.	.	.	gi|21327339|gb|AC010563.6|	489	0	Drosophila melanogaster 3L BAC RP98-9M20 (Roswell Park Cancer Institute Drosophila BAC Library) complete sequence	.	.	.	.	.	.	.	.	pfam14179	YppG	YppG-like protein. The YppG-like protein family includes the B. subtilis YppG protein, which is functionally uncharacterized. This family of proteins is found in bacteria. Proteins in this family are typically between 115 and 181 amino acids in length. There are two completely conserved residues (F and G) that may be functionally important.	.	.	.	.	.
FBgn0032225	69	5.25077	5	0.295611	17.7624	4.15076	1.33517e-18	8.93459e-19	up	yes	FBgn0032225	protein_coding	chr2L:10344442-10347706:+	gi|24583370|ref|NP_609384.1|	3021	0	CG5022 [Drosophila melanogaster]	gi|442627229|ref|NM_135540.2|	2086	0	Drosophila melanogaster CG5022 (CG5022), mRNA	Q6P5H6	279	3e-83	FERM domain-containing protein 5	.	.	.	.	pfam09380	FERM_C	FERM C-terminal PH-like domain.	GO:0031032|actomyosin structure organization;	GO:0005737|cytoplasm;GO:0005856|cytoskeleton;GO:0019898|extrinsic component of membrane;	GO:0005200|structural constituent of cytoskeleton;	.	.
FBgn0031496	81	6.16394	6	0.354733	17.3763	4.11905	1.78565e-21	1.27947e-21	up	yes	FBgn0031496	protein_coding	chr2L:3032210-3035348:-	gi|281364321|ref|NP_608742.2|	4219	0	CG17258, isoform B [Drosophila melanogaster]	gi|281364320|ref|NM_134898.3|	2863	0	Drosophila melanogaster CG17258 (CG17258), transcript variant B, mRNA	Q8NCU4	72.8	1e-11	Coiled-coil domain-containing protein 191	.	.	.	.	pfam13868	Trichoplein	tumor suppressor, Mitostatin. Trichoplein or mitostatin, was first defined as a meiosis-specific nuclear structural protein. It has since been linked with mitochondrial movement. It is associated with the mitochondrial outer membrane, and over-expression leads to reduction in mitochondrial motility whereas lack of it enhances mitochondrial movement. The activity appears to be mediated through bin…	GO:0072659|protein localization to plasma membrane;GO:0018345|protein palmitoylation;	GO:0016021|integral component of membrane;	GO:0019706|protein-cysteine S-palmitoyltransferase activity;GO:0008270|zinc ion binding;	.	.
FBgn0028525	134	10.1971	10	0.591221	17.2476	4.10832	2.11232e-34	1.94919e-34	up	yes	FBgn0028525	protein_coding	chr2L:16303264-16305940:+	gi|19921426|ref|NP_609788.1|	2976	0	crossover suppressor on 2 of manheim [Drosophila melanogaster]	gi|442628007|ref|NM_135944.3|	2262	0	Drosophila melanogaster crossover suppressor on 2 of manheim (c(2)M), mRNA	.	.	.	.	.	.	.	.	pfam04825	Rad21_Rec8_N	N terminus of Rad21 / Rec8 like protein. This family represents a conserved N-terminal region found in eukaryotic cohesins of the Rad21, Rec8 and Scc1 families. Members of this family mediate sister chromatid cohesion during mitosis and meiosis, as part of the cohesin complex. Cohesion is necessary for homologous recombination (including double-strand break repair) and correct chromatid segregati…	.	.	.	.	.
FBgn0010040	13	0.989275	1	0.0591221	16.7327	4.0646	0.000145949	5.7983e-05	up	yes	FBgn0010040	protein_coding	chr3R:12374100-12374824:+	gi|17864594|ref|NP_524913.1|	1148	2e-157	glutathione S transferase D4 [Drosophila melanogaster]	gi|15284181|gb|AC007594.5|	725	0	Drosophila melanogaster, chromosome 3R, region 87B-87C, BAC clone BACR28I14, complete sequence	Q9VG96	446	7e-159	Glutathione S-transferase D4	PA1185	93.2	7e-22	COG0625	pfam13417	GST_N_3	Glutathione S-transferase, N-terminal domain.	GO:0006749|glutathione metabolic process;GO:0019233|sensory perception of pain;	GO:0005737|cytoplasm;	GO:0004602|glutathione peroxidase activity;GO:0004364|glutathione transferase activity;	K00799	GST, gst; glutathione S-transferase [EC:2.5.1.18]
FBgn0030697	13	0.989275	1	0.0591221	16.7327	4.0646	0.000145949	5.7983e-05	up	yes	FBgn0030697	protein_coding	chrX:15837830-15841160:+	gi|24642314|ref|NP_573080.1|	3779	0	CG8565 [Drosophila melanogaster]	gi|261824077|gb|BT100135.1|	2130	0	Drosophila melanogaster GH15551 full insert cDNA	Q5RD27	177	2e-45	SRSF protein kinase 1	.	.	.	.	pfam00069	Pkinase	Protein kinase domain.	GO:0030154|cell differentiation;GO:0007059|chromosome segregation;GO:0035556|intracellular signal transduction;GO:0006397|mRNA processing;GO:0006468|protein phosphorylation;GO:0050684|regulation of mRNA processing;GO:0008380|RNA splicing;	GO:0005737|cytoplasm;GO:0005783|endoplasmic reticulum;GO:0016363|nuclear matrix;GO:0005634|nucleus;	GO:0005524|ATP binding;GO:0000287|magnesium ion binding;GO:0004674|protein serine/threonine kinase activity;	K15409	SRPK1; serine/threonine-protein kinase SRPK1 [EC:2.7.11.1]
FBgn0036040	13	0.989275	1	0.0591221	16.7327	4.0646	0.000145949	5.7983e-05	up	yes	FBgn0036040	protein_coding	chr3L:9731238-9733807:-	gi|24661892|ref|NP_648354.1|	2610	0	CG6749 [Drosophila melanogaster]	gi|24661891|ref|NM_140097.1|	1834	0	Drosophila melanogaster CG6749 (CG6749), mRNA	O02833	138	2e-33	Insulin-like growth factor-binding protein complex acid labile subunit	SPy1798	83.6	8e-16	COG4886	pfam13855	LRR_8	Leucine rich repeat.	GO:0007155|cell adhesion;	GO:0005615|extracellular space;	.	.	.
FBgn0040636	13	0.989275	1	0.0591221	16.7327	4.0646	0.000145949	5.7983e-05	up	yes	FBgn0040636	protein_coding	chr3L:20837488-20838839:+	gi|24667756|ref|NP_652282.1|	339	2e-36	CG13255, isoform A [Drosophila melanogaster]	gi|442633790|ref|NM_001275200.1|	1352	0	Drosophila melanogaster CG13255 (CG13255), transcript variant B, mRNA	.	.	.	.	.	.	.	.	pfam03798	TRAM_LAG1_CLN8	TLC domain.	.	.	.	.	.
FBgn0040827	102	7.762	8	0.472977	16.411	4.03659	2.50323e-26	1.99121e-26	up	yes	FBgn0040827	protein_coding	chr3L:9096877-9097494:+	gi|24661379|ref|NP_652443.1|	364	2e-41	CG13315, isoform A [Drosophila melanogaster]	gi|18030104|gb|AC091218.2|	618	0	Drosophila melanogaster 3L BAC RP98-3E24 (Roswell Park Cancer Institute Drosophila BAC Library) complete sequence	.	.	.	.	.	.	.	.	pfam00674	DUP	DUP family. This family consists of several yeast proteins of unknown functions. Swiss-prot annotates these as belonging to the DUP family. Several members of this family contain an internal duplication of this region.	.	.	.	.	.
FBgn0038067	12	0.913177	1	0.0591221	15.4456	3.94912	0.0002982	0.000115816	up	yes	FBgn0038067	protein_coding	chr3R:12634917-12636283:+	gi|116008006|ref|NP_001036710.1|	2075	0	CG11598 [Drosophila melanogaster]	gi|320542655|ref|NM_001043245.2|	1248	0	Drosophila melanogaster CG11598 (CG11598), mRNA	O46108	239	2e-72	Lipase 3	.	.	.	.	pfam04083	Abhydro_lipase	Partial alpha/beta-hydrolase lipase region. This family corresponds to a N-terminal part of an alpha/beta hydrolase domain.	GO:0016042|lipid catabolic process;	.	GO:0016788|hydrolase activity, acting on ester bonds;	.	.
FBgn0264253	12	0.913177	1	0.0591221	15.4456	3.94912	0.0002982	0.000115816	up	yes	FBgn0264253	protein_coding	chr2L:14345915-14346688:-	gi|284925263|gb|ADC27651.1|	1189	6e-163	MIP16540p [Drosophila melanogaster]	gi|386769628|ref|NM_135864.3|	774	0	Drosophila melanogaster spermathecal endopeptidase 2 (Send2), mRNA	P35005	158	3e-45	Trypsin epsilon	VC1200	77	2e-15	COG5640	pfam00089	Trypsin	Trypsin.	GO:0006508|proteolysis;	GO:0005737|cytoplasm;GO:0005615|extracellular space;	GO:0004252|serine-type endopeptidase activity;	K01312	PRSS; trypsin [EC:3.4.21.4]
FBgn0267647	12	0.913177	1	0.0591221	15.4456	3.94912	0.0002982	0.000115816	up	yes	FBgn0267647	protein_coding	chr3L:5142520-5142780:-	.	.	.	.	gi|21538994|gb|AC098801.2|	261	2e-133	Drosophila melanogaster 3L BAC RP98-12G7 (Roswell Park Cancer Institute Drosophila BAC Library) complete sequence	.	.	.	.	.	.	.	.	pfam02233	PNTB	NAD(P) transhydrogenase beta subunit. This family corresponds to the beta subunit of NADP transhydrogenase in prokaryotes, and either the protein N- or C terminal in eukaryotes. The domain is often found in conjunction with pfam01262. Pyridine nucleotide transhydrogenase catalyses the reduction of NAD+ to NADPH. A complete loss of activity occurs upon mutation of Gly314 in Escherichia coli.	.	.	.	.	.
FBgn0001321	6	0.456588	0	0.0295611	15.4456	3.94912	0.0105426	0.00353972	up	yes	FBgn0001321	protein_coding	chr3R:10122365-10125664:-	gi|21356127|ref|NP_649981.1|	3501	0	knickkopf [Drosophila melanogaster]	gi|442618394|ref|NM_141724.4|	2674	0	Drosophila melanogaster knickkopf (knk), mRNA	Q9VGY6	267	5e-75	Protein Skeletor, isoforms B/C	.	.	.	.	pfam03351	DOMON	DOMON domain. The DOMON (named after dopamine beta-monooxygenase N-terminal) domain is 110-125 residues long. It is predicted to form an all beta fold with up to 11 strands and is secreted to the extracellular compartment. The beta-strand folding produces a hydrophobic pocket which appears to bind soluble haem. This is consistent with the predominant architectures where the protein is associated …	GO:0006584|catecholamine metabolic process;GO:0051301|cell division;GO:0051321|meiotic cell cycle;GO:0007067|mitotic nuclear division;GO:0006997|nucleus organization;GO:0051225|spindle assembly;	GO:0005737|cytoplasm;GO:0005874|microtubule;GO:0005730|nucleolus;GO:0005634|nucleus;GO:0005700|polytene chromosome;GO:0005819|spindle;	GO:0004500|dopamine beta-monooxygenase activity;	.	.
FBgn0013755	6	0.456588	0	0.0295611	15.4456	3.94912	0.0105426	0.00353972	up	yes	FBgn0013755	protein_coding	chr3L:1647869-1648612:+	gi|201065891|gb|ACH92355.1|	893	1e-118	FI06472p [Drosophila melanogaster]	gi|442629498|ref|NM_057718.3|	744	0	Drosophila melanogaster brother (Bro), mRNA	Q24039	346	3e-119	Protein brother	.	.	.	.	pfam02312	CBF_beta	Core binding factor beta subunit. Core binding factor (CBF) is a heterodimeric transcription factor essential for genetic regulation of hematopoiesis and osteogenesis. The beta subunit enhances DNA-binding ability of the alpha subunit in vitro, and has been show to have a structure related to the OB fold.	GO:0048749|compound eye development;GO:0035206|regulation of hemocyte proliferation;GO:0006357|regulation of transcription from RNA polymerase II promoter;	GO:0016513|core-binding factor complex;GO:0005634|nucleus;	GO:0003677|DNA binding;GO:0046982|protein heterodimerization activity;GO:0003713|transcription coactivator activity;GO:0008134|transcription factor binding;	.	.
FBgn0028852	6	0.456588	0	0.0295611	15.4456	3.94912	0.0105426	0.00353972	up	yes	FBgn0028852	protein_coding	chr2L:15297808-15299367:+	gi|19921380|ref|NP_609750.1|	1845	0	CG15262 [Drosophila melanogaster]	gi|320545105|ref|NM_135906.3|	1560	0	Drosophila melanogaster CG15262 (CG15262), mRNA	Q94547	101	3e-21	Regulator of gene activity	YDL165w	48.9	6e-06	COG5601	pfam04153	NOT2_3_5	NOT2 / NOT3 / NOT5 family. NOT1, NOT2, NOT3, NOT4 and NOT5 form a nuclear complex that negatively regulates the basal and activated transcription of many genes. This family includes NOT2, NOT3 and NOT5.	GO:0031047|gene silencing by RNA;GO:0046331|lateral inhibition;GO:0007095|mitotic G2 DNA damage checkpoint;GO:0006402|mRNA catabolic process;GO:0017148|negative regulation of translation;GO:0000288|nuclear-transcribed mRNA catabolic process, deadenylation-dependent decay;GO:0006355|regulation of transcription, DNA-templated;GO:0019233|sensory perception of pain;GO:0006351|transcription, DNA-templ…	GO:0030014|CCR4-NOT complex;GO:0030015|CCR4-NOT core complex;GO:0005737|cytoplasm;GO:0000932|cytoplasmic mRNA processing body;GO:0005634|nucleus;	GO:0004535|poly(A)-specific ribonuclease activity;	K12605	CNOT2, NOT2; CCR4-NOT transcription complex subunit 2
FBgn0031756	6	0.456588	0	0.0295611	15.4456	3.94912	0.0105426	0.00353972	up	yes	FBgn0031756	protein_coding	chr2L:5965391-5967752:-	gi|24582065|ref|NP_608975.1|	2603	0	CG13992, isoform A [Drosophila melanogaster]	gi|386769168|ref|NM_135131.3|	2313	0	Drosophila melanogaster CG13992 (CG13992), transcript variant A, mRNA	.	.	.	.	.	.	.	.	pfam02084	Bindin	Bindin.	.	.	.	.	.
FBgn0033855	6	0.456588	0	0.0295611	15.4456	3.94912	0.0105426	0.00353972	up	yes	FBgn0033855	protein_coding	chr2R:13555949-13557342:+	gi|19922180|ref|NP_610887.1|	1669	0	link [Drosophila melanogaster]	gi|16769059|gb|AY061201.1|	1394	0	Drosophila melanogaster LD15563 full length cDNA	.	.	.	.	.	.	.	.	pfam06541	DUF1113	Protein of unknown function (DUF1113). This family consists of several bacterial proteins of unknown function.	.	.	.	.	.
FBgn0034907	6	0.456588	0	0.0295611	15.4456	3.94912	0.0105426	0.00353972	up	yes	FBgn0034907	protein_coding	chr2R:23804811-23806144:+	gi|28573627|ref|NP_611831.2|	1480	0	CG5539, isoform A [Drosophila melanogaster]	gi|14028968|gb|AC010842.5|AC010842	1334	0	Drosophila melanogaster, chromosome 2R, region 59F5-59F8, BAC clone BACR02E09, complete sequence	Q8VCD6	87.4	2e-18	Receptor expression-enhancing protein 2	.	.	.	.	pfam03134	TB2_DP1_HVA22	TB2/DP1, HVA22 family. This family includes members from a wide variety of eukaryotes. It includes the TB2/DP1 (deleted in polyposis) protein, which in humans is deleted in severe forms of familial adenomatous polyposis, an autosomal dominant oncological inherited disease. The family also includes the plant protein of known similarity to TB2/DP1, the HVA22 abscisic acid-induced protein, which is …	GO:0071786|endoplasmic reticulum tubular network organization;GO:0002230|positive regulation of defense response to virus by host;GO:0032596|protein transport into membrane raft;GO:0032386|regulation of intracellular transport;GO:0050913|sensory perception of bitter taste;GO:0050916|sensory perception of sweet taste;GO:0098792|xenophagy;	GO:0005881|cytoplasmic microtubule;GO:0005783|endoplasmic reticulum;GO:0005789|endoplasmic reticulum membrane;GO:0070062|extracellular exosome;GO:0005887|integral component of plasma membrane;	GO:0031883|taste receptor binding;	K17338	REEP1_2_3_4; receptor expression-enhancing protein 1/2/3/4
FBgn0038579	6	0.456588	0	0.0295611	15.4456	3.94912	0.0105426	0.00353972	up	yes	FBgn0038579	protein_coding	chr3R:18191244-18191967:-	gi|24647858|ref|NP_650687.1|	650	1e-83	CG14313 [Drosophila melanogaster]	gi|281362009|ref|NM_142430.2|	652	0	Drosophila melanogaster CG14313 (CG14313), mRNA	.	.	.	.	.	.	.	.	pfam11806	DUF3327	Domain of unknown function (DUF3327).	.	.	.	.	.
FBgn0039235	6	0.456588	0	0.0295611	15.4456	3.94912	0.0105426	0.00353972	up	yes	FBgn0039235	protein_coding	chr3R:24856383-24857559:-	gi|24649809|ref|NP_651298.1|	1517	0	CG10899, isoform A [Drosophila melanogaster]	gi|386766466|ref|NM_001260368.1|	972	0	Drosophila melanogaster CG10899 (CG10899), transcript variant C, mRNA	P23280	116	1e-28	Carbonic anhydrase 6	BH0360	72.8	5e-14	COG3338	pfam00194	Carb_anhydrase	Eukaryotic-type carbonic anhydrase.	GO:0015701|bicarbonate transport;GO:0001580|detection of chemical stimulus involved in sensory perception of bitter taste;GO:0006730|one-carbon metabolic process;	GO:0005829|cytosol;GO:0070062|extracellular exosome;GO:0005576|extracellular region;GO:0005615|extracellular space;	GO:0004089|carbonate dehydratase activity;GO:0008270|zinc ion binding;	K01672	E4.2.1.1; carbonic anhydrase [EC:4.2.1.1]
FBgn0039723	6	0.456588	0	0.0295611	15.4456	3.94912	0.0105426	0.00353972	up	yes	FBgn0039723	protein_coding	chr3R:29927255-29928766:+	gi|21358581|ref|NP_651749.1|	917	4e-121	CG15522, isoform A [Drosophila melanogaster]	gi|442621778|ref|NM_001276162.1|	1381	0	Drosophila melanogaster CG15522 (CG15522), transcript variant B, mRNA	.	.	.	.	.	.	.	.	pfam10174	Cast	RIM-binding protein of the cytomatrix active zone. This is a family of proteins that form part of the CAZ (cytomatrix at the active zone) complex which is involved in determining the site of synaptic vesicle fusion. The C-terminus is a PDZ-binding motif that binds directly to RIM (a small G protein Rab-3A effector). The family also contains four coiled-coil domains.	.	.	.	.	.
FBgn0039887	6	0.456588	0	0.0295611	15.4456	3.94912	0.0105426	0.00353972	up	yes	FBgn0039887	protein_coding	chr3R:32038330-32039753:+	gi|45550872|ref|NP_651904.2|	1582	0	CG2053, isoform A [Drosophila melanogaster]	gi|66772174|gb|BT022983.1|	1109	0	Drosophila melanogaster IP11148 full insert cDNA	Q5PQL2	202	1e-59	Cell differentiation protein RCD1 homolog	SPAC29B12.06c	183	3e-53	COG5209	pfam04078	Rcd1	Cell differentiation family, Rcd1-like. Two of the members in this family have been characterized as being involved in regulation of Ste11 regulated sex genes. Mammalian Rcd1 is a novel transcriptional cofactor that mediates retinoic acid-induced cell differentiation.	GO:0019221|cytokine-mediated signaling pathway;GO:0031047|gene silencing by RNA;GO:0006402|mRNA catabolic process;GO:0033147|negative regulation of intracellular estrogen receptor signaling pathway;GO:0017148|negative regulation of translation;GO:2000327|positive regulation of ligand-dependent nuclear receptor transcription coactivator activity;GO:0006355|regulation of transcription, DNA-template…	GO:0030014|CCR4-NOT complex;GO:0030015|CCR4-NOT core complex;GO:0000932|cytoplasmic mRNA processing body;GO:0016020|membrane;GO:0005634|nucleus;	.	K12606	RCD1, CNOT9, CAF40; CCR4-NOT transcription complex subunit 9
FBgn0051578	6	0.456588	0	0.0295611	15.4456	3.94912	0.0105426	0.00353972	up	yes	FBgn0051578	protein_coding	chr3R:17645610-17645681:+	gi|674560438|emb|CDS25131.1|	120	3e-07	hypothetical protein EgrG_002061900 [Echinococcus granulosus]	gi|462333376|gb|APGK01038995.1|	72	5e-29	Dendroctonus ponderosae Seq01039005, whole genome shotgun sequence	.	.	.	.	.	.	.	.	pfam14244	UBN2_3	gag-polypeptide of LTR copia-type. This family is found in Plants and fungi, and contains LTR-polyproteins, or retrotransposons of the copia-type.	.	.	.	.	.
FBgn0051680	6	0.456588	0	0.0295611	15.4456	3.94912	0.0105426	0.00353972	up	yes	FBgn0051680	protein_coding	chr2L:20640121-20640718:+	gi|24585452|ref|NP_724273.1|	784	2e-104	CG31680 [Drosophila melanogaster]	gi|17944722|gb|AY070807.1|	490	0	Drosophila melanogaster AT19802 full length cDNA	.	.	.	.	.	.	.	.	pfam11262	Tho2	Transcription factor/nuclear export subunit protein 2. THO and TREX form a eukaryotic complex which functions in messenger ribonucleoprotein metabolizm and plays a role in preventing the transcription-associated genetic instability. Tho2, along with four other subunits forms THO	.	.	.	.	.
FBgn0052255	6	0.456588	0	0.0295611	15.4456	3.94912	0.0105426	0.00353972	up	yes	FBgn0052255	protein_coding	chr3L:4035799-4037575:+	gi|45551511|ref|NP_728924.2|	2361	0	gustatory receptor 64f [Drosophila melanogaster]	gi|386770540|ref|NM_168052.3|	1446	0	Drosophila melanogaster gustatory receptor 64f (Gr64f), mRNA	P83297	914	0	Gustatory receptor for sugar taste 64f	.	.	.	.	pfam06151	Trehalose_recp	Trehalose receptor. In Drosophila, taste is perceived by gustatory neurons located in sensilla distributed on several different appendages throughout the body of the animal. This family represents the taste receptor sensitive to trehalose.	GO:0050912|detection of chemical stimulus involved in sensory perception of taste;GO:0050916|sensory perception of sweet taste;GO:0050909|sensory perception of taste;	GO:0016021|integral component of membrane;GO:0005886|plasma membrane;	GO:0033041|sweet taste receptor activity;GO:0008527|taste receptor activity;	K08471	GR; gustatory receptor
FBgn0261058	6	0.456588	0	0.0295611	15.4456	3.94912	0.0105426	0.00353972	up	yes	FBgn0261058	protein_coding	chr2L:20640917-20642216:+	gi|224809637|gb|ACN63470.1|	875	3e-117	MIP06863p [Drosophila melanogaster]	gi|442628594|ref|NM_001273702.1|	1234	0	Drosophila melanogaster seminal fluid protein 38D (Sfp38D), transcript variant B, mRNA	.	.	.	.	.	.	.	.	pfam11818	DUF3340	C-terminal domain of tail specific protease (DUF3340). This presumed domain is found at the C-terminus of tail specific proteases. Its function is unknown. This family is found in bacteria and eukaryotes. This presumed domain is typically between 88 to 187 amino acids in length.	.	.	.	.	.
FBgn0262867	6	0.456588	0	0.0295611	15.4456	3.94912	0.0105426	0.00353972	up	yes	FBgn0262867	protein_coding	chr2R:6181748-6196320:-	gi|45550365|ref|NP_610209.2|	5732	0	Patched-related, isoform A [Drosophila melanogaster]	gi|442622431|ref|NM_001259217.2|	4941	0	Drosophila melanogaster Patched-related (Ptr), transcript variant C, mRNA	Q0EEE2	451	2e-136	Patched domain-containing protein 3	.	.	.	.	pfam02460	Patched	Patched family. The transmembrane protein Patched is a receptor for the morphogene Sonic Hedgehog. This protein associates with the smoothened protein to transduce hedgehog signals.	.	GO:0016021|integral component of membrane;GO:0097225|sperm midpiece;	.	.	.
FBgn0263748	6	0.456588	0	0.0295611	15.4456	3.94912	0.0105426	0.00353972	up	yes	FBgn0263748	protein_coding	chrX:15779146-15780214:+	gi|442616473|ref|NP_001259580.1|	1087	4e-147	CG43673 [Drosophila melanogaster]	gi|14595766|gb|AC092401.1|AC092401	835	0	Drosophila melanogaster, chromosome X, region 13E-13F, BAC clone BACR25C18, complete sequence	.	.	.	.	.	.	.	.	pfam01607	CBM_14	Chitin binding Peritrophin-A domain. This domain is called the Peritrophin-A domain and is found in chitin binding proteins particularly peritrophic matrix proteins of insects and animal chitinases. Copies of the domain are also found in some baculoviruses. Relevant references that describe proteins with this domain include. It is an extracellular domain that contains six conserved cysteines that…	.	.	.	.	.
FBgn0264267	6	0.456588	0	0.0295611	15.4456	3.94912	0.0105426	0.00353972	up	yes	FBgn0264267	protein_coding	chr2L:1158576-1159355:-	gi|16769920|gb|AAL29179.1|	583	6e-73	SD10843p [Drosophila melanogaster]	gi|442628938|ref|NR_073686.1|	780	0	Drosophila melanogaster CR43767 (CR43767), ncRNA	.	.	.	.	.	.	.	.	pfam01255	Prenyltransf	Putative undecaprenyl diphosphate synthase. Previously known as uncharacterized protein family UPF0015, a single member of this family has been identified as an undecaprenyl diphosphate synthase.	.	.	.	.	.
FBgn0266020	6	0.456588	0	0.0295611	15.4456	3.94912	0.0105426	0.00353972	up	yes	FBgn0266020	protein_coding	chr2L:21319600-21320320:-	.	.	.	.	gi|56744271|gb|AC007208.13|	336	1e-174	Drosophila melanogaster clone BACR05D08, complete sequence	.	.	.	.	.	.	.	.	pfam01407	Gemini_AL3	Geminivirus AL3 protein. Geminiviruses are small, ssDNA-containing plant viruses. Geminiviruses contain three ORFs (designated AL1, AL2, and AL3) that overlap and are specified by multiple polycistronic mRNAs. The AL3 protein comprises approximately 0.05% of the cellular proteins and is present in the soluble and organelle fractions. AL3 may form oligomers. Immunoprecipitation of AL3 in a baculov…	.	.	.	.	.
FBgn0266430	6	0.456588	0	0.0295611	15.4456	3.94912	0.0105426	0.00353972	up	yes	FBgn0266430	protein_coding	chrX:9868068-9868568:-	gi|195554642|ref|XP_002076932.1|	410	2e-48	GD24557 [Drosophila simulans]	gi|28173079|gb|AC104607.15|	501	0	Drosophila melanogaster X BAC RP98-19G9 (Roswell Park Cancer Institute Drosophila BAC Library) complete sequence	.	.	.	.	.	.	.	.	pfam00429	TLV_coat	ENV polyprotein (coat polyprotein).	.	.	.	.	.
FBgn0267197	6	0.456588	0	0.0295611	15.4456	3.94912	0.0105426	0.00353972	up	yes	FBgn0267197	protein_coding	chr3R:16209425-16209833:+	gi|41619050|tpg|DAA04069.1|	330	2e-34	TPA_inf: HDC13905 [Drosophila melanogaster]	gi|41619049|tpg|BK002563.1|	409	0	TPA_inf: Drosophila melanogaster HDC13905 (HDC13905) gene, complete cds	.	.	.	.	.	.	.	.	pfam04886	PT	PT repeat. This short repeat is composed on the tetrapeptide XPTX. This repeat is found in a variety of proteins, however it is not clear if these repeats are homologous to each other. The alignment represents nine copies of this repeat.	.	.	.	.	.
FBgn0035484	23	1.75026	2	0.118244	14.802	3.88772	6.28687e-07	2.84485e-07	up	yes	FBgn0035484	protein_coding	chr3L:4022700-4026011:-	gi|900899737|gb|KMY97465.1|	3003	0	uncharacterized protein Dsimw501_GD13301, isoform A [Drosophila simulans]	gi|442630079|ref|NM_168046.2|	2621	0	Drosophila melanogaster CG11594 (CG11594), transcript variant A, mRNA	Q96C11	520	3e-175	FGGY carbohydrate kinase domain-containing protein	YPO3637	504	1e-166	COG1069	pfam02782	FGGY_C	FGGY family of carbohydrate kinases, C-terminal domain. This domain adopts a ribonuclease H-like fold and is structurally related to the N-terminal domain.	GO:0005975|carbohydrate metabolic process;GO:0070050|neuron cellular homeostasis;GO:0016310|phosphorylation;	GO:0005737|cytoplasm;	GO:0016301|kinase activity;GO:0016773|phosphotransferase activity, alcohol group as acceptor;	.	.
FBgn0051546	23	1.75026	2	0.118244	14.802	3.88772	6.28687e-07	2.84485e-07	up	yes	FBgn0051546	protein_coding	chr3R:5634626-5635624:-	gi|24644337|ref|NP_730973.1|	1261	2e-172	CG31546 [Drosophila melanogaster]	gi|386765168|ref|NM_169084.2|	999	0	Drosophila melanogaster CG31546 (CG31546), mRNA	Q9WYG0	132	2e-34	Uncharacterized oxidoreductase TM_0325	VC1591	147	1e-40	COG1028	pfam13561	adh_short_C2	Enoyl-(Acyl carrier protein) reductase.	.	.	GO:0016491|oxidoreductase activity;	.	.
FBgn0033124	34	2.58733	3	0.177366	14.5875	3.86666	1.478e-09	7.48703e-10	up	yes	FBgn0033124	protein_coding	chr2R:7006442-7008622:+	gi|17648063|ref|NP_523629.1|	1099	4e-148	tetraspanin 42Ec [Drosophila melanogaster]	gi|442622625|ref|NM_078905.3|	1025	0	Drosophila melanogaster tetraspanin 42Ec (Tsp42Ec), mRNA	Q26499	53.1	6e-07	23 kDa integral membrane protein	.	.	.	.	pfam00335	Tetraspannin	Tetraspanin family.	.	GO:0016021|integral component of membrane;	.	.	.
FBgn0038484	33	2.51124	3	0.177366	14.1585	3.82359	2.93962e-09	1.47114e-09	up	yes	FBgn0038484	protein_coding	chr3R:17136111-17137195:+	gi|24647630|ref|NP_650603.1|	1398	0	CG5246 [Drosophila melanogaster]	gi|221379686|ref|NM_142346.3|	1085	0	Drosophila melanogaster CG5246 (CG5246), mRNA	Q17025	177	2e-51	Chymotrypsin-2	mlr3307	92.4	2e-20	COG5640	pfam00089	Trypsin	Trypsin.	GO:0007586|digestion;	GO:0005576|extracellular region;	GO:0004252|serine-type endopeptidase activity;	.	.
FBgn0050052	11	0.837079	1	0.0591221	14.1585	3.82359	0.000611333	0.000231567	up	yes	FBgn0050052	protein_coding	chr2R:12690059-12690955:-	gi|24653178|ref|NP_610812.1|	880	1e-116	Odorant-binding protein 49a [Drosophila melanogaster]	gi|281363245|ref|NM_136968.2|	780	0	Drosophila melanogaster Odorant-binding protein 49a (Obp49a), mRNA	.	.	.	.	.	.	.	.	pfam01395	PBP_GOBP	PBP/GOBP family. The olfactory receptors of terrestrial animals exist in an aqueous environment, yet detect odorants that are primarily hydrophobic. The aqueous solubility of hydrophobic odorants is thought to be greatly enhanced via odorant binding proteins which exist in the extracellular fluid surrounding the odorant receptors. This family is composed of pheromone binding proteins (PBP), which…	.	.	.	.	.
FBgn0051272	11	0.837079	1	0.0591221	14.1585	3.82359	0.000611333	0.000231567	up	yes	FBgn0051272	protein_coding	chr3R:10756296-10759398:-	gi|28573097|ref|NP_650013.3|	2796	0	CG31272 [Drosophila melanogaster]	gi|442618492|ref|NM_141756.5|	2102	0	Drosophila melanogaster CG31272 (CG31272), mRNA	Q9Z2I6	120	6e-27	Synaptic vesicle glycoprotein 2C	.	.	.	.	pfam00083	Sugar_tr	Sugar (and other) transporter.	GO:0001504|neurotransmitter uptake;	GO:0030054|cell junction;GO:0016021|integral component of membrane;GO:0043005|neuron projection;GO:0008021|synaptic vesicle;GO:0030672|synaptic vesicle membrane;	GO:0022857|transmembrane transporter activity;	K06258	SV2; MFS transporter, VNT family, synaptic vesicle glycoprotein 2
FBgn0052712	11	0.837079	1	0.0591221	14.1585	3.82359	0.000611333	0.000231567	up	yes	FBgn0052712	protein_coding	chrX:8433087-8433809:-	gi|201065861|gb|ACH92340.1|	805	2e-106	FI06430p [Drosophila melanogaster]	gi|442615491|ref|NM_167155.3|	600	0	Drosophila melanogaster CG32712 (CG32712), mRNA	.	.	.	.	.	.	.	.	pfam07679	I-set	Immunoglobulin I-set domain.	.	.	.	.	.
FBgn0260446	11	0.837079	1	0.0591221	14.1585	3.82359	0.000611333	0.000231567	up	yes	FBgn0260446	protein_coding	chr2L:15016331-15034704:+	gi|386769644|ref|NP_523569.3|	4469	0	metabotropic GABA-B receptor subtype 1, isoform B [Drosophila melanogaster]	gi|159884084|gb|BT031099.1|	4127	0	Drosophila melanogaster IP03705 full insert cDNA	Q9WV18	787	0	Gamma-aminobutyric acid type B receptor subunit 1	.	.	.	.	pfam01094	ANF_receptor	Receptor family ligand binding region. This family includes extracellular ligand binding domains of a wide range of receptors. This family also includes the bacterial amino acid binding proteins of known structure.	GO:0007193|adenylate cyclase-inhibiting G-protein coupled receptor signaling pathway;GO:0007214|gamma-aminobutyric acid signaling pathway;GO:0007194|negative regulation of adenylate cyclase activity;	GO:0030054|cell junction;GO:0005737|cytoplasm;GO:0030425|dendrite;GO:0038037|G-protein coupled receptor dimeric complex;GO:0038039|G-protein coupled receptor heterodimeric complex;GO:0005887|integral component of plasma membrane;GO:0016020|membrane;GO:0045211|postsynaptic membrane;GO:0042734|presynaptic membrane;	GO:0004965|G-protein coupled GABA receptor activity;	K04615	GABBR; gamma-aminobutyric acid type B receptor
FBgn0033917	63	4.79418	6	0.354733	13.5149	3.75648	3.62124e-16	2.24502e-16	up	yes	FBgn0033917	protein_coding	chr2R:14243778-14246066:+	gi|19922236|ref|NP_610944.1|	2767	0	CG8503 [Drosophila melanogaster]	gi|15291192|gb|AY051441.1|	1774	0	Drosophila melanogaster GH11294 full length cDNA	O46040	115	5e-26	Protein msta, isoform A	.	.	.	.	pfam01753	zf-MYND	MYND finger.	GO:0034968|histone lysine methylation;GO:0010629|negative regulation of gene expression;	GO:0000790|nuclear chromatin;	GO:0042826|histone deacetylase binding;GO:0008757|S-adenosylmethionine-dependent methyltransferase activity;	.	.
FBgn0034031	21	1.59806	2	0.118244	13.5149	3.75648	2.52936e-06	1.11243e-06	up	yes	FBgn0034031	protein_coding	chr2R:15555446-15562436:+	gi|386768014|ref|NP_001246341.1|	934	7e-123	CG12963, isoform F [Drosophila melanogaster]	gi|386768013|ref|NM_001259412.1|	1136	0	Drosophila melanogaster CG12963 (CG12963), transcript variant F, mRNA	.	.	.	.	.	.	.	.	pfam04888	SseC	Secretion system effector C (SseC) like family. SseC is a secreted protein that forms a complex together with SecB and SecD on the surface of Salmonella. All these proteins are secreted by the type III secretion system. Many mucosal pathogens use type III secretion systems for the injection of effector proteins into target cells. SecB, SseC and SecD are inserted into the target cell membrane. whe…	.	.	.	.	.
FBgn0038074	21	1.59806	2	0.118244	13.5149	3.75648	2.52936e-06	1.11243e-06	up	yes	FBgn0038074	protein_coding	chr3R:12674608-12676084:+	gi|24646363|ref|NP_650223.1|	1557	0	CG6188 [Drosophila melanogaster]	gi|442618738|ref|NM_141966.4|	990	0	Drosophila melanogaster CG6188 (CG6188), mRNA	Q29513	343	2e-115	Glycine N-methyltransferase (Fragment)	.	.	.	.	pfam13847	Methyltransf_31	Methyltransferase domain. This family appears to be have methyltransferase activity.	GO:0046500|S-adenosylmethionine metabolic process;	GO:0005737|cytoplasm;	GO:0005542|folic acid binding;GO:0016594|glycine binding;GO:0017174|glycine N-methyltransferase activity;	.	.
FBgn0085307	21	1.59806	2	0.118244	13.5149	3.75648	2.52936e-06	1.11243e-06	up	yes	FBgn0085307	protein_coding	chr3R:17120465-17120808:+	gi|161078355|ref|NP_001097817.1|	279	8e-30	CG34278 [Drosophila melanogaster]	gi|442619551|ref|NM_001104347.2|	344	2e-179	Drosophila melanogaster CG34278 (CG34278), mRNA	.	.	.	.	.	.	.	.	pfam05214	Baculo_p33	Baculovirus P33. This family consists of a series of Baculovirus P33 protein homologues of unknown function.	.	.	.	.	.
FBgn0267728	31	2.35904	3	0.177366	13.3004	3.7334	1.16302e-08	5.7123e-09	up	yes	FBgn0267728	protein_coding	chr2R:12023146-12025272:-	gi|19924215|ref|NP_612571.1|	1961	0	CG8964 [Drosophila melanogaster]	gi|19528502|gb|AY089628.1|	1961	0	Drosophila melanogaster RE41180 full insert cDNA	B3MH43	390	1e-120	Tyrosine-protein kinase-like otk	.	.	.	.	pfam07679	I-set	Immunoglobulin I-set domain.	GO:0007155|cell adhesion;GO:0031290|retinal ganglion cell axon guidance;	GO:0016021|integral component of membrane;GO:0005886|plasma membrane;	GO:0005524|ATP binding;GO:0050839|cell adhesion molecule binding;GO:0004672|protein kinase activity;GO:0004713|protein tyrosine kinase activity;GO:0004872|receptor activity;	K05127	PTK7, CCK4; PTK7 protein tyrosine kinase 7 [EC:2.7.10.1]
FBgn0004228	41	3.12002	4	0.236488	13.1931	3.72171	5.61122e-11	2.97417e-11	up	yes	FBgn0004228	protein_coding	chr3L:15517424-15519592:-	gi|320545895|ref|NP_001189110.1|	380	4e-43	midgut expression 1, isoform B [Drosophila melanogaster]	gi|442632507|ref|NM_001274951.1|	1034	0	Drosophila melanogaster midgut expression 1 (mex1), transcript variant C, mRNA	P23487	120	8e-32	Protein midgut expression 1	.	.	.	.	pfam04547	Anoctamin	Calcium-activated chloride channel. The family carries eight putative transmembrane domains, and, although it has no similarity to other known channel proteins, it is clearly a calcium-activated ionic channel. It is expressed in various secretory epithelia, the retina and sensory neurons, and mediates receptor-activated chloride currents in diverse physiological processes.	GO:0022900|electron transport chain;GO:0007275|multicellular organismal development;	GO:0016021|integral component of membrane;	.	.	.
FBgn0035768	20	1.52196	2	0.118244	12.8713	3.68609	5.07675e-06	2.20213e-06	up	yes	FBgn0035768	protein_coding	chr3L:7345698-7347123:-	gi|24659992|ref|NP_648108.1|	1759	0	CG14834 [Drosophila melanogaster]	gi|281365765|ref|NM_139851.2|	1426	0	Drosophila melanogaster CG14834 (CG14834), mRNA	.	.	.	.	.	.	.	.	pfam15087	DUF4551	Protein of unknown function (DUF4551). This family of proteins is functionally uncharacterized. This family of proteins is found in metazoa. This family includes human protein C12orf56.	.	.	.	.	.
FBgn0051807	20	1.52196	2	0.118244	12.8713	3.68609	5.07675e-06	2.20213e-06	up	yes	FBgn0051807	protein_coding	chr2L:16681819-16684008:-	gi|24584654|ref|NP_723984.1|	809	1e-107	CG31807, isoform A [Drosophila melanogaster]	gi|442628075|ref|NM_165170.3|	584	0	Drosophila melanogaster CG31807 (CG31807), transcript variant A, mRNA	Q6PCD5	57	2e-08	E3 ubiquitin-protein ligase RFWD3	.	.	.	.	pfam13639	zf-RING_2	Ring finger domain.	GO:0006281|DNA repair;GO:0031571|mitotic G1 DNA damage checkpoint;GO:0016567|protein ubiquitination;GO:2000001|regulation of DNA damage checkpoint;GO:0010212|response to ionizing radiation;	GO:0005737|cytoplasm;GO:0005654|nucleoplasm;GO:0005634|nucleus;GO:0016605|PML body;	GO:0016874|ligase activity;GO:0097371|MDM2/MDM4 family protein binding;GO:0002039|p53 binding;GO:0004842|ubiquitin-protein transferase activity;GO:0008270|zinc ion binding;	K15691	RFWD3; E3 ubiquitin-protein ligase RFWD3 [EC:2.3.2.27]
FBgn0003934	5	0.38049	0	0.0295611	12.8713	3.68609	0.0225606	0.00726138	up	yes	FBgn0003934	protein_coding	chr2L:3048701-3048831:+	.	.	.	.	gi|148781567|dbj|AB317393.1|	131	2e-61	Drosophila melanogaster DNA, chromosome 2L, 23C5, GS vector insertion site flanking region, clone: 14110-5p-6.seq	.	.	.	.	.	.	.	.	pfam04109	APG9	Autophagy protein Apg9. In yeast, 15 Apg proteins coordinate the formation of autophagosomes. Autophagy is a bulk degradation process induced by starvation in eukaryotic cells. Apg9 plays a direct role in the formation of the cytoplasm to vacuole targeting and autophagic vesicles, possibly serving as a marker for a specialized compartment essential for these vesicle-mediated alternative targeting…	.	.	.	.	.
FBgn0010114	5	0.38049	0	0.0295611	12.8713	3.68609	0.0225606	0.00726138	up	yes	FBgn0010114	protein_coding	chr2R:9227785-9247249:-	gi|24652049|ref|NP_724773.1|	4146	0	hikaru genki, isoform A [Drosophila melanogaster]	gi|442622968|ref|NM_001014514.2|	4332	0	Drosophila melanogaster hikaru genki (hig), transcript variant D, mRNA	Q09101	150	3e-35	Locomotion-related protein Hikaru genki	.	.	.	.	pfam00084	Sushi	Sushi domain (SCR repeat).	GO:0008039|synaptic target recognition;	GO:0043025|neuronal cell body;GO:0043083|synaptic cleft;	.	.	.
FBgn0011878	5	0.38049	0	0.0295611	12.8713	3.68609	0.0225606	0.00726138	up	yes	FBgn0011878	protein_coding	chr2R:12336418-12336489:+	gi|170029876|ref|XP_001842817.1|	125	2e-07	conserved hypothetical protein [Culex quinquefasciatus]	gi|220682202|gb|FJ534380.1|	72	5e-29	Drosophila buzzatii strain st-1 inversion 5g breakpoint region BD	.	.	.	.	.	.	.	.	pfam10741	T2SM_b	Type II secretion system (T2SS), protein M subtype b. The T2SMb family is conserved in Proteobacteria and Actinobacteria, and differs from the T2SM proteins in Vibrio spp. (pfam04612).	.	.	.	.	.
FBgn0015591	5	0.38049	0	0.0295611	12.8713	3.68609	0.0225606	0.00726138	up	yes	FBgn0015591	protein_coding	chr3R:24760530-24765071:-	gi|9719424|gb|AAF97792.1|AF263923_1	700	5e-87	allatostatin preprohormone [Drosophila melanogaster]	gi|9719423|gb|AF263923.1|	1423	0	Drosophila melanogaster allatostatin preprohormone mRNA, complete cds	Q9VC44	272	8e-88	Allatostatin-A	.	.	.	.	pfam05953	Allatostatin	Allatostatin. This family consists of allatostatins, bombystatins, helicostatins, cydiastatins and schistostatin from several insect species. Allatostatins (ASTs) of the Tyr/Phe-Xaa-Phe-Gly Leu/Ile-NH2 family are a group of insect neuropeptides that inhibit juvenile hormone biosynthesis by the corpora allata.	GO:0045968|negative regulation of juvenile hormone biosynthetic process;GO:0007218|neuropeptide signaling pathway;	GO:0005615|extracellular space;	GO:0005179|hormone activity;GO:0005184|neuropeptide hormone activity;GO:0071855|neuropeptide receptor binding;GO:0005102|receptor binding;	.	.
FBgn0030191	5	0.38049	0	0.0295611	12.8713	3.68609	0.0225606	0.00726138	up	yes	FBgn0030191	protein_coding	chrX:10330160-10331818:-	gi|24640994|ref|NP_572618.1|	1836	0	CG15306, isoform A [Drosophila melanogaster]	gi|442615772|ref|NM_001272474.1|	1609	0	Drosophila melanogaster CG15306 (CG15306), transcript variant B, mRNA	Q66HR2	125	4e-31	Microtubule-associated protein RP/EB family member 1	YER016w	71.6	9e-13	COG5217	pfam00307	CH	Calponin homology (CH) domain. The CH domain is found in both cytoskeletal proteins and signal transduction proteins. The CH domain is involved in actin binding in some members of the family. However in calponins there is evidence that the CH domain is not involved in its actin binding activity. Most member proteins have from two to four copies of the CH domain, however some proteins such as calp…	GO:0051301|cell division;GO:0007067|mitotic nuclear division;GO:0031115|negative regulation of microtubule polymerization;GO:1903033|positive regulation of microtubule plus-end binding;GO:0035372|protein localization to microtubule;	GO:0031253|cell projection membrane;GO:0005813|centrosome;GO:0030981|cortical microtubule cytoskeleton;GO:0005881|cytoplasmic microtubule;GO:0005794|Golgi apparatus;GO:0005874|microtubule;GO:0035371|microtubule plus-end;GO:0005819|spindle;	GO:0051010|microtubule plus-end binding;GO:0044822|poly(A) RNA binding;	K10436	MAPRE; microtubule-associated protein, RP/EB family
FBgn0031010	5	0.38049	0	0.0295611	12.8713	3.68609	0.0225606	0.00726138	up	yes	FBgn0031010	protein_coding	chrX:19277176-19280349:-	gi|442616929|ref|NP_001097031.2|	2829	0	CG8028, isoform C [Drosophila melanogaster]	gi|442616930|ref|NM_133147.2|	1947	0	Drosophila melanogaster CG8028 (CG8028), transcript variant D, mRNA	Q17QR6	77.8	6e-14	Monocarboxylate transporter 13	.	.	.	.	pfam07690	MFS_1	Major Facilitator Superfamily.	GO:0035879|plasma membrane lactate transport;	GO:0005794|Golgi apparatus;GO:0000139|Golgi membrane;GO:0005887|integral component of plasma membrane;	GO:0015129|lactate transmembrane transporter activity;GO:0015293|symporter activity;	K08189	SLC16A13; MFS transporter, MCP family, solute carrier family 16 (monocarboxylic acid transporters), member 13
FBgn0032652	5	0.38049	0	0.0295611	12.8713	3.68609	0.0225606	0.00726138	up	yes	FBgn0032652	protein_coding	chr2L:17591315-17592299:-	gi|19921470|ref|NP_609852.1|	722	2e-93	CG6870, isoform A [Drosophila melanogaster]	gi|13702782|gb|AC009251.6|AC009251	985	0	Drosophila melanogaster, chromosome 2L, region 36D-36D, BAC clone BACR48K02, complete sequence	Q9HFV1	88.2	5e-20	Cytochrome b5	SPCC16A11.10c	80.9	5e-18	COG5274	pfam00173	Cyt-b5	Cytochrome b5-like Heme/Steroid binding domain. This family includes heme binding domains from a diverse range of proteins. This family also includes proteins that bind to steroids. The family includes progesterone receptors. Many members of this subfamily are membrane anchored by an N-terminal transmembrane alpha helix. This family also includes a domain in some chitin synthases. There is no kno…	GO:0055114|oxidation-reduction process;	GO:0005789|endoplasmic reticulum membrane;GO:0016021|integral component of membrane;GO:0031090|organelle membrane;	GO:0020037|heme binding;GO:0046872|metal ion binding;	.	.
FBgn0032835	5	0.38049	0	0.0295611	12.8713	3.68609	0.0225606	0.00726138	up	yes	FBgn0032835	protein_coding	chr2L:19962679-19963844:+	gi|24585350|ref|NP_610015.2|	471	1e-52	CG16772, isoform A [Drosophila melanogaster]	gi|442628516|ref|NM_136171.3|	1095	0	Drosophila melanogaster CG16772 (CG16772), transcript variant A, mRNA	.	.	.	.	.	.	.	.	pfam10920	DUF2705	Protein of unknown function (DUF2705). This bacterial family of proteins has no known function.	.	.	.	.	.
FBgn0032868	5	0.38049	0	0.0295611	12.8713	3.68609	0.0225606	0.00726138	up	yes	FBgn0032868	protein_coding	chr2L:20634515-20635167:+	gi|24585450|ref|NP_610040.1|	787	2e-104	CG17472 [Drosophila melanogaster]	gi|21429973|gb|AY118805.1|	540	0	Drosophila melanogaster GH20534 full insert cDNA	.	.	.	.	.	.	.	.	pfam15112	DUF4559	Domain of unknown function (DUF4559). This family of proteins is functionally uncharacterized. This family of proteins is found in eukaryotes. This family includes human protein CXorf38.	.	.	.	.	.
FBgn0034487	5	0.38049	0	0.0295611	12.8713	3.68609	0.0225606	0.00726138	up	yes	FBgn0034487	protein_coding	chr2R:20239936-20242873:+	gi|19922624|ref|NP_611459.1|	4051	0	EFHC1 homologue 2 [Drosophila melanogaster]	gi|16768213|gb|AY060778.1|	2521	0	Drosophila melanogaster GH24459 full length cDNA	Q32TF8	446	3e-142	EF-hand domain-containing family member C2	.	.	.	.	pfam06565	DUF1126	Repeat of unknown function (DUF1126). This family consists of several eukaryote specific repeats of around 35 residues in length. The function of this family is unknown.	GO:0098656|anion transmembrane transport;	GO:0005737|cytoplasm;GO:0005789|endoplasmic reticulum membrane;GO:0005887|integral component of plasma membrane;GO:0005886|plasma membrane;	GO:0005225|volume-sensitive anion channel activity;	.	.
FBgn0035040	5	0.38049	0	0.0295611	12.8713	3.68609	0.0225606	0.00726138	up	yes	FBgn0035040	protein_coding	chr2R:24610801-24615158:-	gi|24762690|ref|NP_611948.1|	763	2e-98	CG4741, isoform A [Drosophila melanogaster]	gi|221307759|gb|BT058022.1|	862	0	Drosophila melanogaster MIP02202 full insert cDNA	.	.	.	.	.	.	.	.	pfam10457	MENTAL	Cholesterol-capturing domain. Human meta-static lymph node (MLN) 64 is a late endosomal membrane protein, and carries this MENTAL (MLN64N-terminal) domain at its N-terminus. The domain is composed of four trans-membrane helices with three short intervening loops. The function of the domain is to capture cholesterol and pass it to the associated START domain pfam01852 for transfer to a cytosolic a…	.	.	.	.	.
FBgn0035476	5	0.38049	0	0.0295611	12.8713	3.68609	0.0225606	0.00726138	up	yes	FBgn0035476	protein_coding	chr3L:3938624-3940125:-	gi|24657054|ref|NP_647839.1|	1718	0	CG12766 [Drosophila melanogaster]	gi|442630054|ref|NM_139582.3|	1075	0	Drosophila melanogaster CG12766 (CG12766), mRNA	P07943	279	8e-90	Aldose reductase	SPAC26F1.07	216	4e-66	COG0656	pfam00248	Aldo_ket_red	Aldo/keto reductase family. This family includes a number of K+ ion channel beta chain regulatory domains - these are reported to have oxidoreductase activity.	GO:0070301|cellular response to hydrogen peroxide;GO:0097238|cellular response to methylglyoxal;GO:1901653|cellular response to peptide;GO:0044597|daunorubicin metabolic process;GO:0044598|doxorubicin metabolic process;GO:0072061|inner medullary collecting duct development;GO:0060135|maternal process involved in female pregnancy;GO:0005996|monosaccharide metabolic process;GO:0018931|naphthalene m…	GO:0032838|cell projection cytoplasm;GO:0005829|cytosol;GO:0070062|extracellular exosome;GO:0005615|extracellular space;GO:0042629|mast cell granule;GO:0005654|nucleoplasm;GO:0033010|paranodal junction;GO:0048471|perinuclear region of cytoplasm;GO:0043220|Schmidt-Lanterman incisure;GO:0097454|Schwann cell microvillus;	GO:0004032|alditol:NADP+ 1-oxidoreductase activity;GO:0043795|glyceraldehyde oxidoreductase activity;	K00011	E1.1.1.21, AKR1; aldehyde reductase [EC:1.1.1.21]
FBgn0036109	5	0.38049	0	0.0295611	12.8713	3.68609	0.0225606	0.00726138	up	yes	FBgn0036109	protein_coding	chr3L:10891714-10892516:+	gi|221307789|gb|AAL49142.2|	627	3e-80	RE57116p [Drosophila melanogaster]	gi|442631602|ref|NM_140162.2|	565	0	Drosophila melanogaster cuticular protein 67Fa2 (Cpr67Fa2), mRNA	O02388	86.7	1e-19	Larval cuticle protein LCP-22	.	.	.	.	pfam00379	Chitin_bind_4	Insect cuticle protein. Many insect cuticular proteins include a 35-36 amino acid motif known as the R&R consensus. The extensive conservation of this region led to the suggestion that it functions to bind chitin. Provocatively, it has no sequence similarity to the well-known cysteine-containing chitin-binding domain found in chitinases and some peritrophic membrane proteins. Chitin binding has b…	.	.	GO:0042302|structural constituent of cuticle;	.	.
FBgn0037934	5	0.38049	0	0.0295611	12.8713	3.68609	0.0225606	0.00726138	up	yes	FBgn0037934	protein_coding	chr3R:11680972-11684342:-	gi|21356635|ref|NP_650103.1|	4549	0	CG6830 [Drosophila melanogaster]	gi|442618603|ref|NM_141846.3|	2781	0	Drosophila melanogaster CG6830 (CG6830), mRNA	.	.	.	.	.	.	.	.	pfam02958	EcKinase	Ecdysteroid kinase. This family includes ecdysteroid 22-kinase, an enzyme responsible for the phosphorylation of ecdysteroids (insect growth and moulting hormones) at C-22, to form physiologically inactive ecdysteroid 22-phosphates.	.	.	.	.	.
FBgn0038069	5	0.38049	0	0.0295611	12.8713	3.68609	0.0225606	0.00726138	up	yes	FBgn0038069	protein_coding	chr3R:12638481-12640033:+	gi|320542659|ref|NP_650218.3|	2210	0	CG11608 [Drosophila melanogaster]	gi|284925256|gb|BT120278.1|	1367	0	Drosophila melanogaster MIP16806 full insert cDNA	O46108	231	6e-69	Lipase 3	.	.	.	.	pfam04083	Abhydro_lipase	Partial alpha/beta-hydrolase lipase region. This family corresponds to a N-terminal part of an alpha/beta hydrolase domain.	GO:0016042|lipid catabolic process;	.	GO:0016788|hydrolase activity, acting on ester bonds;	.	.
FBgn0038874	5	0.38049	0	0.0295611	12.8713	3.68609	0.0225606	0.00726138	up	yes	FBgn0038874	protein_coding	chr3R:21247011-21265134:+	gi|218505959|gb|ACK77626.1|	2136	0	IP16324p [Drosophila melanogaster]	gi|27656948|gb|AF505863.1|	2958	0	Drosophila melanogaster G-protein coupled receptor mRNA, complete cds	A5A4K9	135	1e-32	Growth hormone secretagogue receptor type 1	.	.	.	.	pfam00001	7tm_1	7 transmembrane receptor (rhodopsin family). This family contains, amongst other G-protein-coupled receptors (GCPRs), members of the opsin family, which have been considered to be typical members of the rhodopsin superfamily. They share several motifs, mainly the seven transmembrane helices, GCPRs of the rhodopsin superfamily. All opsins bind a chromophore, such as 11-cis-retinal. The function of…	GO:0008154|actin polymerization or depolymerization;GO:0008343|adult feeding behavior;GO:0032869|cellular response to insulin stimulus;GO:0046697|decidualization;GO:0030252|growth hormone secretion;GO:0009755|hormone-mediated signaling pathway;GO:0050728|negative regulation of inflammatory response;GO:0032691|negative regulation of interleukin-1 beta production;GO:0045409|negative regulation of i…	GO:0009986|cell surface;GO:0016021|integral component of membrane;GO:0045121|membrane raft;GO:0043005|neuron projection;GO:0005886|plasma membrane;	GO:0001616|growth hormone secretagogue receptor activity;GO:0016520|growth hormone-releasing hormone receptor activity;	K04282	TRHR; thyrotropin-releasing hormone receptor
FBgn0040849	5	0.38049	0	0.0295611	12.8713	3.68609	0.0225606	0.00726138	up	yes	FBgn0040849	protein_coding	chr2R:4917519-5021955:+	gi|442622278|ref|NP_995744.4|	3476	0	ionotropic receptor 41a [Drosophila melanogaster]	gi|442622277|ref|NM_206022.4|	2345	0	Drosophila melanogaster ionotropic receptor 41a (Ir41a), mRNA	.	.	.	.	.	.	.	.	pfam00060	Lig_chan	Ligand-gated ion channel. This family includes the four transmembrane regions of the ionotropic glutamate receptors and NMDA receptors.	.	.	.	.	.
FBgn0041233	5	0.38049	0	0.0295611	12.8713	3.68609	0.0225606	0.00726138	up	yes	FBgn0041233	protein_coding	chr2R:23541054-23542379:-	gi|28573657|ref|NP_788431.1|	1980	0	gustatory receptor 59e [Drosophila melanogaster]	gi|28573656|ref|NM_176251.1|	1200	0	Drosophila melanogaster gustatory receptor 59e (Gr59e), mRNA	Q9W1N6	767	0	Putative gustatory receptor 59e	.	.	.	.	pfam08395	7tm_7	7tm Chemosensory receptor. This family includes a number of gustatory and odorant receptors mainly from insect species such as A. gambiae and D. melanogaster. They are classified as G-protein-coupled receptors (GPCRs), or seven-transmembrane receptors. They show high sequence divergence, consistent with an ancient origin for the family.	GO:0007635|chemosensory behavior;GO:0050912|detection of chemical stimulus involved in sensory perception of taste;GO:0008049|male courtship behavior;GO:0010037|response to carbon dioxide;GO:0050913|sensory perception of bitter taste;GO:0019233|sensory perception of pain;	GO:0030424|axon;GO:0030425|dendrite;GO:0016021|integral component of membrane;GO:0043025|neuronal cell body;GO:0005886|plasma membrane;	GO:0004984|olfactory receptor activity;GO:0033041|sweet taste receptor activity;GO:0008527|taste receptor activity;	K08471	GR; gustatory receptor
FBgn0041337	5	0.38049	0	0.0295611	12.8713	3.68609	0.0225606	0.00726138	up	yes	FBgn0041337	protein_coding	chr2L:2564886-2573037:-	gi|28574767|ref|NP_608689.2|	2695	0	Cyp309a2 [Drosophila melanogaster]	gi|442625483|ref|NM_134845.2|	1844	0	Drosophila melanogaster Cyp309a2 (Cyp309a2), mRNA	P82713	1040	0	Probable cytochrome P450 309a2	alr1450	101	4e-22	COG2124	pfam00067	p450	Cytochrome P450. Cytochrome P450s are haem-thiolate proteins involved in the oxidative degradation of various compounds. They are particularly well known for their role in the degradation of environmental toxins and mutagens. They can be divided into 4 classes, according to the method by which electrons from NAD(P)H are delivered to the catalytic site. Sequence conservation is relatively low with…	.	GO:0005789|endoplasmic reticulum membrane;GO:0031090|organelle membrane;	GO:0020037|heme binding;GO:0005506|iron ion binding;GO:0004497|monooxygenase activity;GO:0016491|oxidoreductase activity;GO:0016705|oxidoreductase activity, acting on paired donors, with incorporation or reduction of molecular oxygen;	K15006	CYP309; cytochrome P450, family 309 [EC:1.14.-.-]
FBgn0050293	5	0.38049	0	0.0295611	12.8713	3.68609	0.0225606	0.00726138	up	yes	FBgn0050293	protein_coding	chr2R:21063178-21064986:-	gi|24656647|ref|NP_726022.1|	2547	0	Cht12 [Drosophila melanogaster]	gi|320544194|ref|NM_166420.2|	1648	0	Drosophila melanogaster Cht12 (Cht12), mRNA	Q95M17	192	4e-53	Acidic mammalian chitinase	BH0916_1	105	2e-23	COG3325	pfam00704	Glyco_hydro_18	Glycosyl hydrolases family 18.	GO:0006915|apoptotic process;GO:0006032|chitin catabolic process;GO:0002376|immune system process;GO:0000272|polysaccharide catabolic process;GO:0090197|positive regulation of chemokine secretion;GO:0002532|production of molecular mediator involved in inflammatory response;	GO:0005737|cytoplasm;GO:0005576|extracellular region;GO:0005615|extracellular space;	GO:0008061|chitin binding;GO:0004568|chitinase activity;	K01183	E3.2.1.14; chitinase [EC:3.2.1.14]
FBgn0051065	5	0.38049	0	0.0295611	12.8713	3.68609	0.0225606	0.00726138	up	yes	FBgn0051065	protein_coding	chr3R:27163124-27165131:+	gi|161078684|ref|NP_001097944.1|	1992	0	pickpocket 31 [Drosophila melanogaster]	gi|161078683|ref|NM_001104474.1|	1266	0	Drosophila melanogaster pickpocket 31 (ppk31), mRNA	.	.	.	.	.	.	.	.	pfam00858	ASC	Amiloride-sensitive sodium channel.	.	.	.	.	.
FBgn0051391	5	0.38049	0	0.0295611	12.8713	3.68609	0.0225606	0.00726138	up	yes	FBgn0051391	protein_coding	chr3R:10703372-10705075:-	gi|25009692|gb|AAN71022.1|	2628	0	AT04406p, partial [Drosophila melanogaster]	gi|386765498|ref|NM_169352.3|	1704	0	Drosophila melanogaster CG31391 (CG31391), mRNA	Q68FW6	54.3	2e-06	Protein phosphatase 1 regulatory subunit 36	.	.	.	.	pfam14895	PPPI_inhib	Protein phosphatase 1 inhibitor. This family of proteins interacts with and inhibits the phosphatase activity of protein phosphatase 1 (PP1) complexes.	GO:0010923|negative regulation of phosphatase activity;	.	GO:0019902|phosphatase binding;GO:0004864|protein phosphatase inhibitor activity;	K17575	PPP1R36; protein phosphatase 1 regulatory subunit 36
FBgn0052072	5	0.38049	0	0.0295611	12.8713	3.68609	0.0225606	0.00726138	up	yes	FBgn0052072	protein_coding	chr3L:11101875-11103030:-	gi|85816222|ref|NP_729666.2|	1398	0	elongase 68alpha [Drosophila melanogaster]	gi|386770947|ref|NM_168440.3|	937	0	Drosophila melanogaster elongase 68alpha (Elo68alpha), mRNA	Q3S8M4	219	3e-67	Elongation of very long chain fatty acids protein 4	.	.	.	.	pfam01151	ELO	GNS1/SUR4 family. Members of this family are involved in long chain fatty acid elongation systems that produce the 26-carbon precursors for ceramide and sphingolipid synthesis. Predicted to be integral membrane proteins, in eukaryotes they are probably located on the endoplasmic reticulum. Yeast ELO3 affects plasma membrane H+-ATPase activity, and may act on a glucose-signaling pathway that contr…	GO:0034625|fatty acid elongation, monounsaturated fatty acid;GO:0034626|fatty acid elongation, polyunsaturated fatty acid;GO:0019367|fatty acid elongation, saturated fatty acid;GO:0035338|long-chain fatty-acyl-CoA biosynthetic process;GO:0030148|sphingolipid biosynthetic process;GO:0006636|unsaturated fatty acid biosynthetic process;GO:0042761|very long-chain fatty acid biosynthetic process;	GO:0005783|endoplasmic reticulum;GO:0030176|integral component of endoplasmic reticulum membrane;	GO:0009922|fatty acid elongase activity;	K10249	ELOVL4; elongation of very long chain fatty acids protein 4 [EC:2.3.1.199]
FBgn0262689	5	0.38049	0	0.0295611	12.8713	3.68609	0.0225606	0.00726138	up	yes	FBgn0262689	protein_coding	chr3L:15520318-15521554:-	gi|21357357|ref|NP_648772.1|	1203	2e-161	yellow-k [Drosophila melanogaster]	gi|386771750|ref|NR_048278.1|	1175	0	Drosophila melanogaster CR43159 (CR43159), ncRNA	Q17061	58.5	5e-08	Major royal jelly protein 4	.	.	.	.	pfam03022	MRJP	Major royal jelly protein. Royal jelly is the food of queen bee larvae, and is responsible for the high reproductive ability of the queen. Major royal jelly proteins make up around 90% of larval jelly proteins. This family also the sequence-related yellow protein of drosophila which controls pigmentation of the adult cuticle and larval mouth parts.	.	GO:0005576|extracellular region;	.	.	.
FBgn0264481	5	0.38049	0	0.0295611	12.8713	3.68609	0.0225606	0.00726138	up	yes	FBgn0264481	protein_coding	chr3L:19909365-19910203:+	gi|41618274|tpg|DAA03076.1|	283	8e-29	TPA_inf: HDC11058 [Drosophila melanogaster]	gi|442634360|ref|NR_073953.1|	785	0	Drosophila melanogaster CR43889 (CR43889), ncRNA	.	.	.	.	.	.	.	.	pfam07609	DUF1572	Protein of unknown function (DUF1572). These proteins, from several diverse bacteria, share a short conserved sequence towards their N termini.	.	.	.	.	.
FBgn0264865	5	0.38049	0	0.0295611	12.8713	3.68609	0.0225606	0.00726138	up	yes	FBgn0264865	protein_coding	chr2L:21106805-21107306:-	gi|900888587|gb|KMY91280.1|	124	4e-07	uncharacterized protein Dsimw501_GD28331 [Drosophila simulans]	gi|442629074|ref|NR_073818.1|	502	0	Drosophila melanogaster CR44056 (CR44056), ncRNA	.	.	.	.	.	.	.	.	pfam14924	DUF4497	Protein of unknown function (DUF4497). This domain family is found in eukaryotes, and is typically between 107 and 123 amino acids in length. There are two completely conserved G residues that may be functionally important.	.	.	.	.	.
FBgn0264984	5	0.38049	0	0.0295611	12.8713	3.68609	0.0225606	0.00726138	up	yes	FBgn0264984	protein_coding	chr3R:11977640-11978178:-	.	.	.	.	gi|442622150|ref|NR_073998.1|	539	0	Drosophila melanogaster CR44135 (CR44135), ncRNA	.	.	.	.	.	.	.	.	pfam06450	NhaB	Bacterial Na+/H+ antiporter B (NhaB). This family consists of several bacterial Na+/H+ antiporter B (NhaB) proteins. The exact function of this family is unknown.	.	.	.	.	.
FBgn0265187	5	0.38049	0	0.0295611	12.8713	3.68609	0.0225606	0.00726138	up	yes	FBgn0265187	protein_coding	chr2R:23055474-23061549:+	gi|45550496|ref|NP_611749.2|	3774	0	CG44252, isoform B [Drosophila melanogaster]	gi|442624513|ref|NM_206203.2|	2745	0	Drosophila melanogaster CG44252 (CG44252), transcript variant E, mRNA	Q6PCB7	583	0	Long-chain fatty acid transport protein 1	.	.	.	.	pfam00501	AMP-binding	AMP-binding enzyme.	GO:0033211|adiponectin-activated signaling pathway;GO:0032049|cardiolipin biosynthetic process;GO:0015909|long-chain fatty acid transport;GO:0001579|medium-chain fatty acid transport;GO:0071072|negative regulation of phospholipid biosynthetic process;GO:0006654|phosphatidic acid biosynthetic process;GO:0006656|phosphatidylcholine biosynthetic process;GO:0006646|phosphatidylethanolamine biosynthet…	GO:0005783|endoplasmic reticulum;GO:0016021|integral component of membrane;GO:0016020|membrane;GO:0005886|plasma membrane;	GO:0015245|fatty acid transporter activity;GO:0004467|long-chain fatty acid-CoA ligase activity;GO:0000166|nucleotide binding;GO:0031957|very long-chain fatty acid-CoA ligase activity;	K08745	SLC27A1_4, FATP1, FATP4; solute carrier family 27 (fatty acid transporter), member 1/4 [EC:6.2.1.-]
FBgn0265671	5	0.38049	0	0.0295611	12.8713	3.68609	0.0225606	0.00726138	up	yes	FBgn0265671	protein_coding	chr2L:18145098-18145499:+	.	.	.	.	gi|15144384|gb|AC093048.1|	402	0	Drosophila melanogaster, chromosome 2L, region 36D-36E, BAC clone BACR39D12, complete sequence	.	.	.	.	.	.	.	.	pfam15216	TSLP	Thymic stromal lymphopoietin.	.	.	.	.	.
FBgn0266329	5	0.38049	0	0.0295611	12.8713	3.68609	0.0225606	0.00726138	up	yes	FBgn0266329	protein_coding	chr2L:16490224-16490890:-	gi|194884280|ref|XP_001976223.1|	89	1e-06	GG20125 [Drosophila erecta]	gi|15150600|gb|AC093177.1|	275	8e-141	Drosophila melanogaster, chromosome 2L, region 36A-36B, BAC clone BACR33A07, complete sequence	.	.	.	.	.	.	.	.	pfam14838	INTS5_C	Integrator complex subunit 5 C-terminus. This family of proteins represents the C-terminus of subunit 5 of the integrator complex involved in snRNA transcription and processing.	.	.	.	.	.
FBgn0266454	5	0.38049	0	0.0295611	12.8713	3.68609	0.0225606	0.00726138	up	yes	FBgn0266454	protein_coding	chr3R:17124477-17124786:+	gi|665394283|ref|NP_001287371.1|	380	4e-45	CG45079 [Drosophila melanogaster]	gi|14028970|gb|AC007807.8|AC007807	310	2e-160	Drosophila melanogaster, chromosome 3R, region 89E-89E, BAC clone BACR01E04, complete sequence	.	.	.	.	.	.	.	.	pfam05781	MRVI1	MRVI1 protein. This family consists of mammalian MRVI1 proteins which are related to the lymphoid-restricted membrane protein (JAW1) and the IP3 receptor associated cGMP kinase substrates A and B (IRAGA and IRAGB). The function of MRVI1 is unknown although mutations in the Mrvi1 gene induces myeloid leukaemia by altering the expression of a gene important for myeloid cell growth and/or differenti…	.	.	.	.	.
FBgn0267031	5	0.38049	0	0.0295611	12.8713	3.68609	0.0225606	0.00726138	up	yes	FBgn0267031	protein_coding	chrX:625247-625661:+	.	.	.	.	gi|18030109|gb|AC104602.3|	415	0	Drosophila melanogaster X BAC RP98-16G6 (Roswell Park Cancer Institute Drosophila BAC Library) complete sequence	.	.	.	.	.	.	.	.	pfam14659	Phage_int_SAM_3	Phage integrase, N-terminal SAM-like domain. This domain is found in a variety of phage integrase proteins.	.	.	.	.	.
FBgn0267179	5	0.38049	0	0.0295611	12.8713	3.68609	0.0225606	0.00726138	up	yes	FBgn0267179	protein_coding	chrX:11849777-11850072:-	.	.	.	.	gi|56787657|gb|AC154042.1|	296	9e-153	Drosophila melanogaster clone BACR46E23, complete sequence	.	.	.	.	.	.	.	.	pfam13563	2_5_RNA_ligase2	2'-5' RNA ligase superfamily. This family contains proteins related to pfam02834. These proteins are likely to be enzymes, but they may not share the RNA ligase activity.	.	.	.	.	.
FBgn0043043	38	2.89173	4	0.236488	12.2278	3.61209	4.34754e-10	2.24148e-10	up	yes	FBgn0043043	protein_coding	chr3R:12436248-12437857:+	gi|24646295|ref|NP_650201.1|	1934	0	desaturase 2 [Drosophila melanogaster]	gi|85861078|gb|BT024427.1|	1357	0	Drosophila melanogaster IP02593 full insert cDNA	Q6US81	378	1e-126	Acyl-CoA Delta(11) desaturase	SPCC1281.06c_1	194	6e-56	COG1398	pfam00487	FA_desaturase	Fatty acid desaturase.	GO:0006633|fatty acid biosynthetic process;GO:0006631|fatty acid metabolic process;GO:0055114|oxidation-reduction process;GO:0042811|pheromone biosynthetic process;	GO:0016021|integral component of membrane;	GO:0017105|acyl-CoA delta11-desaturase activity;GO:0046872|metal ion binding;	.	.
FBgn0035104	19	1.44586	2	0.118244	12.2278	3.61209	1.0192e-05	4.33999e-06	up	yes	FBgn0035104	protein_coding	chr3L:179923-182535:+	gi|24654538|ref|NP_612005.1|	2438	0	CG13875, isoform A [Drosophila melanogaster]	gi|442629106|ref|NM_138161.2|	1975	0	Drosophila melanogaster CG13875 (CG13875), transcript variant A, mRNA	B1A193	69.7	2e-11	Ras association domain-containing protein 10	.	.	.	.	pfam10865	DUF2703	Domain of unknown function (DUF2703). This family of protein has no known function, but it may be distantly related to the thioredoxin fold. It contains the CXXC motif that is characteristic of thioredoxins.	GO:0007165|signal transduction;	GO:0005829|cytosol;GO:0005815|microtubule organizing center;GO:0000922|spindle pole;	.	K09856	RASSF9_10; Ras association domain-containing protein 9/10
FBgn0030691	101	7.6859	11	0.650343	11.8182	3.56294	4.40599e-24	3.34028e-24	up	yes	FBgn0030691	protein_coding	chrX:15780398-15783710:-	gi|226423964|gb|ACO53087.1|	4427	0	FI06517p [Drosophila melanogaster]	gi|320542090|ref|NM_132847.2|	2559	0	Drosophila melanogaster EFHC1 homologue 1 (Efhc1.1), mRNA	Q32TF8	437	7e-139	EF-hand domain-containing family member C2	.	.	.	.	pfam06565	DUF1126	Repeat of unknown function (DUF1126). This family consists of several eukaryote specific repeats of around 35 residues in length. The function of this family is unknown.	GO:0030574|collagen catabolic process;	GO:0005615|extracellular space;	GO:0004252|serine-type endopeptidase activity;	.	.
FBgn0033887	27	2.05465	3	0.177366	11.5842	3.53409	1.8169e-07	8.46525e-08	up	yes	FBgn0033887	protein_coding	chr2R:13969910-13971263:-	gi|900892104|gb|KMY93649.1|	1958	0	uncharacterized protein Dsimw501_GD25727 [Drosophila simulans]	gi|324096523|gb|BT126092.1|	1073	0	Drosophila melanogaster MIP05809 full insert cDNA	O75897	150	2e-40	Sulfotransferase 1C4	.	.	.	.	pfam00685	Sulfotransfer_1	Sulfotransferase domain.	GO:0050427|3'-phosphoadenosine 5'-phosphosulfate metabolic process;GO:0051923|sulfation;	GO:0005829|cytosol;	GO:0004062|aryl sulfotransferase activity;GO:0008146|sulfotransferase activity;	K01025	E2.8.2.-
FBgn0085213	27	2.05465	3	0.177366	11.5842	3.53409	1.8169e-07	8.46525e-08	up	yes	FBgn0085213	protein_coding	chr2R:14365656-14366658:+	gi|161077062|ref|NP_001097310.1|	1089	2e-148	CG34184 [Drosophila melanogaster]	gi|386767953|ref|NM_001103840.2|	715	0	Drosophila melanogaster CG34184 (CG34184), mRNA	.	.	.	.	.	.	.	.	pfam07841	DM4_12	DM4/DM12 family. This family contains sequences derived from hypothetical proteins expressed by two insect species, D. melanogaster and A. gambiae. The region in question is approximately 115 amino acid residues long and contains four highly- conserved cysteine residues.	.	.	.	.	.
FBgn0086027	27	2.05465	3	0.177366	11.5842	3.53409	1.8169e-07	8.46525e-08	up	yes	FBgn0086027	protein_coding	chr2R:22197269-22197374:-	.	.	.	.	gi|16798951|gb|AC099019.1|	106	1e-47	Drosophila melanogaster, chromosome 2R, region 58C-58D, BAC clone BACR02O12, complete sequence	.	.	.	.	.	.	.	.	pfam05592	Bac_rhamnosid	Bacterial alpha-L-rhamnosidase. This family consists of bacterial rhamnosidase A and B enzymes. L-Rhamnose is abundant in biomass as a common constituent of glycolipids and glycosides, such as plant pigments, pectic polysaccharides, gums or biosurfactants. Some rhamnosides are important bioactive compounds. For example, terpenyl glycosides, the glycosidic precursor of aromatic terpenoids, act as …	.	.	.	.	.
FBgn0003292	9	0.684883	1	0.0591221	11.5842	3.53409	0.00259424	0.000929587	up	yes	FBgn0003292	protein_coding	chr3L:11584122-11587770:-	gi|24662757|ref|NP_524025.2|	4385	0	rotated abdomen [Drosophila melanogaster]	gi|1514471|emb|X95956.1|	3000	0	D.melanogaster mRNA for rotated abdomen protein	Q9VTK2	1689	0	Protein O-mannosyltransferase 1	YJR143c	308	2e-89	COG1928	pfam02366	PMT	Dolichyl-phosphate-mannose-protein mannosyltransferase. This is a family of Dolichyl-phosphate-mannose-protein mannosyltransferase proteins EC:2.4.1.109. These proteins are responsible for O-linked glycosylation of proteins, they catalyse the reaction:- Dolichyl phosphate D-mannose + protein <=> dolichyl phosphate + O-D-mannosyl-protein. Also in this family is the Drosophila rotated abdomen prote…	GO:0071712|ER-associated misfolded protein catabolic process;GO:0030259|lipid glycosylation;GO:0016203|muscle attachment;GO:0007517|muscle organ development;GO:0035269|protein O-linked mannosylation;GO:0060025|regulation of synaptic activity;GO:0045214|sarcomere organization;GO:0007525|somatic muscle development;GO:0007385|specification of segmental identity, abdomen;	GO:0005783|endoplasmic reticulum;GO:0005789|endoplasmic reticulum membrane;GO:0016021|integral component of membrane;	GO:0004169|dolichyl-phosphate-mannose-protein mannosyltransferase activity;	K00728	POMT; dolichyl-phosphate-mannose-protein mannosyltransferase [EC:2.4.1.109]
FBgn0029752	9	0.684883	1	0.0591221	11.5842	3.53409	0.00259424	0.000929587	up	yes	FBgn0029752	protein_coding	chrX:5310581-5311888:-	gi|259710493|gb|ACW83543.1|	793	2e-102	AT05857p [Drosophila melanogaster]	gi|24639825|ref|NM_131984.1|	1108	0	Drosophila melanogaster thioredoxin T (TrxT), transcript variant A, mRNA	Q8IFW4	278	2e-91	Thioredoxin-T	.	.	.	.	pfam00085	Thioredoxin	Thioredoxin. Thioredoxins are small enzymes that participate in redox reactions, via the reversible oxidation of an active centre disulfide bond. Some members with only the active site are not separated from the noise.	GO:0045454|cell redox homeostasis;GO:0006974|cellular response to DNA damage stimulus;GO:0034599|cellular response to oxidative stress;GO:0006662|glycerol ether metabolic process;GO:0055114|oxidation-reduction process;GO:0006457|protein folding;GO:0000103|sulfate assimilation;	GO:0005739|mitochondrion;GO:0005634|nucleus;GO:0000806|Y chromosome;	GO:0016491|oxidoreductase activity;GO:0016671|oxidoreductase activity, acting on a sulfur group of donors, disulfide as acceptor;GO:0015035|protein disulfide oxidoreductase activity;	.	.
FBgn0034437	9	0.684883	1	0.0591221	11.5842	3.53409	0.00259424	0.000929587	up	yes	FBgn0034437	protein_coding	chr2R:19363641-19367294:+	gi|24655613|ref|NP_611414.1|	4401	0	CG10051 [Drosophila melanogaster]	gi|442624214|ref|NM_137570.2|	2768	0	Drosophila melanogaster CG10051 (CG10051), mRNA	Q3UVK0	377	8e-114	Endoplasmic reticulum metallopeptidase 1	SPCC1259.02c	184	2e-47	COG2234	pfam04389	Peptidase_M28	Peptidase family M28.	.	GO:0005789|endoplasmic reticulum membrane;GO:0016021|integral component of membrane;GO:0016020|membrane;	GO:0046872|metal ion binding;GO:0008237|metallopeptidase activity;	.	.
FBgn0035157	9	0.684883	1	0.0591221	11.5842	3.53409	0.00259424	0.000929587	up	yes	FBgn0035157	protein_coding	chr3L:693083-699144:-	gi|24654848|ref|NP_612054.1|	2001	0	CG13894 [Drosophila melanogaster]	gi|442629249|ref|NM_138210.2|	2193	0	Drosophila melanogaster CG13894 (CG13894), mRNA	.	.	.	.	.	.	.	.	pfam05485	THAP	THAP domain. The THAP domain is a putative DNA-binding domain (DBD) and probably also binds a zinc ion. It features the conserved C2CH architecture (consensus sequence: Cys - 2-4 residues - Cys - 35-50 residues - Cys - 2 residues - His). Other universal features include the location of the domain at the N-termini of proteins, its size of about 90 residues, a C-terminal AVPTIF box and several othe…	.	.	.	.	.
FBgn0086519	9	0.684883	1	0.0591221	11.5842	3.53409	0.00259424	0.000929587	up	yes	FBgn0086519	protein_coding	chr2R:11277957-11278445:-	gi|19922020|ref|NP_610661.1|	545	4e-69	cuticular protein 47Eg [Drosophila melanogaster]	gi|17945152|gb|AY071014.1|	417	0	Drosophila melanogaster RE09259 full length cDNA	Q7JZV0	214	1e-70	Cuticular protein 47Eg	.	.	.	.	pfam00379	Chitin_bind_4	Insect cuticle protein. Many insect cuticular proteins include a 35-36 amino acid motif known as the R&R consensus. The extensive conservation of this region led to the suggestion that it functions to bind chitin. Provocatively, it has no sequence similarity to the well-known cysteine-containing chitin-binding domain found in chitinases and some peritrophic membrane proteins. Chitin binding has b…	GO:0040003|chitin-based cuticle development;	GO:0031012|extracellular matrix;GO:0005615|extracellular space;	GO:0008010|structural constituent of chitin-based larval cuticle;GO:0042302|structural constituent of cuticle;	.	.
FBgn0031561	87	6.62053	10	0.591221	11.1981	3.48518	1.23002e-20	8.64372e-21	up	yes	FBgn0031561	protein_coding	chr2L:3696218-3696658:-	gi|19920658|ref|NP_608800.1|	425	9e-52	CG16712, isoform A [Drosophila melanogaster]	gi|17944570|gb|AY070702.1|	361	0	Drosophila melanogaster RH38008 full length cDNA	P11424	71.6	8e-16	Male accessory gland serine protease inhibitor	.	.	.	.	pfam00014	Kunitz_BPTI	Kunitz/Bovine pancreatic trypsin inhibitor domain. Indicative of a protease inhibitor, usually a serine protease inhibitor. Structure is a disulfide rich alpha+beta fold. BPTI (bovine pancreatic trypsin inhibitor) is an extensively studied model structure. Certain family members are similar to the tick anticoagulant peptide (TAP). This is a highly selective inhibitor of factor Xa in the blood coa…	.	.	GO:0004867|serine-type endopeptidase inhibitor activity;	.	.
FBgn0004618	17	1.29367	2	0.118244	10.9406	3.45162	4.10715e-05	1.68615e-05	up	yes	FBgn0004618	protein_coding	chr3R:18367927-18372738:-	gi|442619805|ref|NP_001262708.1|	2186	0	glass, isoform C [Drosophila melanogaster]	gi|320543054|ref|NM_169807.4|	3399	0	Drosophila melanogaster glass (gl), transcript variant B, mRNA	P13360	762	0	Protein glass	.	.	.	.	pfam13465	zf-H2C2_2	Zinc-finger double domain.	GO:0060086|circadian temperature homeostasis;GO:0001751|compound eye photoreceptor cell differentiation;GO:0001752|compound eye photoreceptor fate commitment;GO:0009649|entrainment of circadian clock;GO:0043153|entrainment of circadian clock by photoperiod;GO:0045944|positive regulation of transcription from RNA polymerase II promoter;GO:0006355|regulation of transcription, DNA-templated;GO:00101…	GO:0005634|nucleus;	GO:0003677|DNA binding;GO:0046872|metal ion binding;GO:0003705|transcription factor activity, RNA polymerase II distal enhancer sequence-specific binding;GO:0003700|transcription factor activity, sequence-specific DNA binding;	K09214	GL; glass
FBgn0030028	17	1.29367	2	0.118244	10.9406	3.45162	4.10715e-05	1.68615e-05	up	yes	FBgn0030028	protein_coding	chrX:8269898-8271409:-	gi|18857979|ref|NP_572468.1|	1017	1e-135	companion of reaper, isoform A [Drosophila melanogaster]	gi|37730464|gb|AY180959.1|	1076	0	Drosophila melanogaster companion of reaper protein (Corp) mRNA, complete cds	.	.	.	.	.	.	.	.	pfam13482	RNase_H_2	RNase_H superfamily.	.	.	.	.	.
FBgn0031707	17	1.29367	2	0.118244	10.9406	3.45162	4.10715e-05	1.68615e-05	up	yes	FBgn0031707	protein_coding	chr2L:5517737-5518949:+	gi|442626177|ref|NP_001260097.1|	1742	0	CG14020, isoform B [Drosophila melanogaster]	gi|13270522|gb|AC011063.8|AC011063	1213	0	Drosophila melanogaster, chromosome 2L, region 25D-25D, BAC clone BACR44J04, complete sequence	.	.	.	.	.	.	.	.	pfam10149	TM231	Transmembrane protein 231. This is a family of transmembrane proteins, given the number 231, of unknown function. It is conserved in eukaryotes.	.	.	.	.	.
FBgn0063368	110	8.37079	13	0.768587	10.8911	3.44508	1.90979e-25	1.48838e-25	up	yes	FBgn0063368	protein_coding	chr2L:23311700-23312464:+	gi|66772453|gb|AAY55538.1|	843	3e-112	IP08744p [Drosophila melanogaster]	gi|442634392|ref|NM_001110864.2|	734	0	Drosophila melanogaster glycoprotein hormone beta 5 ortholog (Gpb5), transcript variant C, mRNA	Q812B2	63.2	2e-11	Glycoprotein hormone beta-5	.	.	.	.	pfam00007	Cys_knot	Cystine-knot domain. The family comprises glycoprotein hormones and the C-terminal domain of various extracellular proteins. It is believed to be involved in disulfide-linked dimerization.	GO:0002155|regulation of thyroid hormone mediated signaling pathway;	GO:0005576|extracellular region;	.	.	.
FBgn0029826	58	4.41369	7	0.413855	10.6648	3.41479	4.60092e-14	2.68557e-14	up	yes	FBgn0029826	protein_coding	chrX:5948160-5950208:+	gi|24640013|ref|NP_572281.1|	1346	0	CG6041 [Drosophila melanogaster]	gi|21430543|gb|AY119090.1|	1079	0	Drosophila melanogaster LP11750 full insert cDNA	P42279	140	4e-37	Trypsin eta	VC1200	85.5	2e-17	COG5640	pfam00089	Trypsin	Trypsin.	GO:0006508|proteolysis;	GO:0005737|cytoplasm;GO:0005615|extracellular space;	GO:0004252|serine-type endopeptidase activity;	K01312	PRSS; trypsin [EC:3.4.21.4]
FBgn0041246	24	1.82635	3	0.177366	10.2971	3.36416	1.41982e-06	6.31934e-07	up	yes	FBgn0041246	protein_coding	chr2L:11114014-11115823:+	gi|45549158|ref|NP_523543.3|	2292	0	gustatory receptor 32a [Drosophila melanogaster]	gi|50872290|gb|AC092241.2|	1307	0	Drosophila melanogaster clone BACR09F02, complete sequence	Q9VKJ7	887	0	Gustatory and pheromone receptor 32a	.	.	.	.	pfam08395	7tm_7	7tm Chemosensory receptor. This family includes a number of gustatory and odorant receptors mainly from insect species such as A. gambiae and D. melanogaster. They are classified as G-protein-coupled receptors (GPCRs), or seven-transmembrane receptors. They show high sequence divergence, consistent with an ancient origin for the family.	GO:0007635|chemosensory behavior;GO:0008049|male courtship behavior;GO:0010037|response to carbon dioxide;GO:0050913|sensory perception of bitter taste;GO:0019233|sensory perception of pain;GO:0050909|sensory perception of taste;	GO:0030424|axon;GO:0030425|dendrite;GO:0016021|integral component of membrane;GO:0043025|neuronal cell body;GO:0005886|plasma membrane;	GO:0004984|olfactory receptor activity;GO:0033041|sweet taste receptor activity;GO:0008527|taste receptor activity;	K08471	GR; gustatory receptor
FBgn0035557	16	1.21757	2	0.118244	10.2971	3.36416	8.23996e-05	3.3216e-05	up	yes	FBgn0035557	protein_coding	chr3L:4533170-4539270:+	gi|21355747|ref|NP_647915.1|	3753	0	CG11353, isoform B [Drosophila melanogaster]	gi|442630247|ref|NM_139658.4|	3115	0	Drosophila melanogaster CG11353 (CG11353), transcript variant B, mRNA	Q09225	133	1e-30	Nose resistant to fluoxetine protein 6	.	.	.	.	pfam01757	Acyl_transf_3	Acyltransferase family. This family includes a range of acyltransferase enzymes. This domain is found in many as yet uncharacterized C. elegans proteins and it is approximately 300 amino acids long.	GO:0006869|lipid transport;GO:0007275|multicellular organismal development;	GO:0016021|integral component of membrane;	GO:0008289|lipid binding;GO:0016747|transferase activity, transferring acyl groups other than amino-acyl groups;	.	.
FBgn0001259	8	0.608784	1	0.0591221	10.2971	3.36416	0.00536766	0.00185915	up	yes	FBgn0001259	protein_coding	chr3L:20367198-20370259:+	gi|28574634|ref|NP_788548.1|	4253	0	inturned [Drosophila melanogaster]	gi|442633664|ref|NM_176370.3|	3062	0	Drosophila melanogaster inturned (in), mRNA	Q9VPH0	1637	0	Protein inturned	.	.	.	.	pfam15280	BORA_N	Protein aurora borealis N-terminus. This family of proteins is required for the activation of the protein kinase Aurora-A.	GO:0001737|establishment of imaginal disc-derived wing hair orientation;GO:0001736|establishment of planar polarity;GO:0035316|non-sensory hair organization;	GO:0005737|cytoplasm;GO:0005886|plasma membrane;	.	.	.
FBgn0010385	8	0.608784	1	0.0591221	10.2971	3.36416	0.00536766	0.00185915	up	yes	FBgn0010385	protein_coding	chr2R:10054178-10054576:-	gi|29367256|gb|AAO72492.1|	393	1e-46	defensin [Drosophila melanogaster]	gi|320543733|ref|NM_078948.3|	399	0	Drosophila melanogaster defensin (Def), mRNA	P36192	155	7e-48	Defensin	.	.	.	.	pfam01097	Defensin_2	Arthropod defensin.	GO:0019731|antibacterial humoral response;GO:0042742|defense response to bacterium;GO:0050830|defense response to Gram-positive bacterium;GO:0006959|humoral immune response;GO:0045087|innate immune response;GO:0009617|response to bacterium;	GO:0005615|extracellular space;	.	.	.
FBgn0020399	8	0.608784	1	0.0591221	10.2971	3.36416	0.00536766	0.00185915	up	yes	FBgn0020399	protein_coding	chr3R:16267012-16268433:+	gi|24647385|ref|NP_650529.2|	1874	0	Mst89B [Drosophila melanogaster]	gi|24647384|ref|NM_142272.2|	1287	0	Drosophila melanogaster Mst89B (Mst89B), mRNA	.	.	.	.	.	.	.	.	pfam05287	PMG	PMG protein. This family consists of several mouse anagen-specific protein mKAP13 (PMG1 and PMG2). PMG1 and 2 contain characteristic repeats reminiscent of the keratin-associated proteins (KAPs). Both genes are expressed in growing hair follicles in skin as well as in sebaceous and eccrine sweat glands. Interestingly, expression is also detected in the mammary epithelium where it is limited to th…	.	.	.	.	.
FBgn0030332	8	0.608784	1	0.0591221	10.2971	3.36416	0.00536766	0.00185915	up	yes	FBgn0030332	protein_coding	chrX:11763474-11764590:-	gi|24641388|ref|NP_572746.1|	1326	0	CG9360 [Drosophila melanogaster]	gi|20151810|gb|AY094912.1|	1033	0	Drosophila melanogaster RH17287 full insert cDNA	Q71R50	194	6e-58	Dehydrogenase/reductase SDR family member 11	all0475	127	5e-33	COG4221	pfam00106	adh_short	short chain dehydrogenase. This family contains a wide variety of dehydrogenases.	.	GO:0005576|extracellular region;	GO:0016491|oxidoreductase activity;	.	.
FBgn0032291	8	0.608784	1	0.0591221	10.2971	3.36416	0.00536766	0.00185915	up	yes	FBgn0032291	protein_coding	chr2L:10730255-10731356:+	gi|28317259|gb|AAL68150.2|	1376	0	AT30334p, partial [Drosophila melanogaster]	gi|320544963|ref|NM_164941.2|	979	0	Drosophila melanogaster CG17118 (CG17118), mRNA	Q9VKV8	259	3e-84	Cilia- and flagella-associated protein 20	.	.	.	.	pfam05018	DUF667	Protein of unknown function (DUF667). This family of proteins are highly conserved in eukaryotes. Some proteins in the family are annotated as transcription factors. However, there is currently no support for this in the literature.	GO:0060271|cilium morphogenesis;GO:0044782|cilium organization;GO:0048813|dendrite morphogenesis;GO:0040011|locomotion;GO:0000398|mRNA splicing, via spliceosome;GO:0007517|muscle organ development;GO:0048666|neuron development;GO:1902093|positive regulation of sperm motility;GO:0018094|protein polyglycylation;GO:0007288|sperm axoneme assembly;GO:0007291|sperm individualization;	GO:0071013|catalytic step 2 spliceosome;GO:0005814|centriole;GO:0005929|cilium;GO:0005874|microtubule;GO:0005730|nucleolus;GO:0005634|nucleus;GO:0071011|precatalytic spliceosome;GO:0036126|sperm flagellum;	.	.	.
FBgn0036031	8	0.608784	1	0.0591221	10.2971	3.36416	0.00536766	0.00185915	up	yes	FBgn0036031	protein_coding	chr3L:9700517-9703595:-	gi|24661834|ref|NP_648346.1|	4581	0	CG6761, isoform A [Drosophila melanogaster]	gi|24661833|ref|NM_140089.1|	2854	0	Drosophila melanogaster CG6761 (CG6761), transcript variant A, mRNA	Q08AX9	265	1e-74	Uncharacterized protein KIAA1841 homolog	.	.	.	.	pfam11822	DUF3342	Domain of unknown function (DUF3342). This family of proteins are functionally uncharacterized. This family is found in bacteria. This presumed domain is typically between 170 to 303 amino acids in length. The N-terminal half of this family is a BTB-like domain.	GO:0006015|5-phosphoribose 1-diphosphate biosynthetic process;GO:0006167|AMP biosynthetic process;GO:0031100|organ regeneration;GO:0046101|hypoxanthine biosynthetic process;GO:0007399|nervous system development;GO:0009165|nucleotide biosynthetic process;GO:0019693|ribose phosphate metabolic process;GO:0034418|urate biosynthetic process;	GO:0043234|protein complex;GO:0002189|ribose phosphate diphosphokinase complex;	GO:0043531|ADP binding;GO:0016208|AMP binding;GO:0005524|ATP binding;GO:0030246|carbohydrate binding;GO:0019003|GDP binding;GO:0016301|kinase activity;GO:0000287|magnesium ion binding;GO:0042803|protein homodimerization activity;GO:0004749|ribose phosphate diphosphokinase activity;	.	.
FBgn0037563	8	0.608784	1	0.0591221	10.2971	3.36416	0.00536766	0.00185915	up	yes	FBgn0037563	protein_coding	chr3R:8289395-8290578:-	gi|24645011|ref|NP_649779.1|	1187	8e-161	CG11672, isoform A [Drosophila melanogaster]	gi|442617973|ref|NM_141522.2|	1122	0	Drosophila melanogaster CG11672 (CG11672), transcript variant A, mRNA	.	.	.	.	.	.	.	.	pfam09731	Mitofilin	Mitochondrial inner membrane protein. Mitofilin controls mitochondrial cristae morphology. Mitofilin is enriched in the narrow space between the inner boundary and the outer membranes, where it forms a homotypic interaction and assembles into a large multimeric protein complex. The first 78 amino acids contain a typical amino-terminal-cleavable mitochondrial presequence rich in positive-charged a…	.	.	.	.	.
FBgn0038565	8	0.608784	1	0.0591221	10.2971	3.36416	0.00536766	0.00185915	up	yes	FBgn0038565	protein_coding	chr3R:18023707-18025378:+	gi|24647815|ref|NP_650674.1|	2337	0	CG7794 [Drosophila melanogaster]	gi|24647814|ref|NM_142417.1|	1549	0	Drosophila melanogaster CG7794 (CG7794), mRNA	P53372	480	5e-164	Tubulin alpha chain	SPBC800.05c	451	2e-153	COG5023	pfam00091	Tubulin	Tubulin/FtsZ family, GTPase domain. This family includes the tubulin alpha, beta and gamma chains, as well as the bacterial FtsZ family of proteins. Members of this family are involved in polymer formation. FtsZ is the polymer-forming protein of bacterial cell division. It is part of a ring in the middle of the dividing cell that is required for constriction of cell membrane and cell envelope to …	GO:0007017|microtubule-based process;	GO:0005737|cytoplasm;GO:0005874|microtubule;	GO:0005525|GTP binding;GO:0003924|GTPase activity;GO:0005200|structural constituent of cytoskeleton;	.	.
FBgn0051100	8	0.608784	1	0.0591221	10.2971	3.36416	0.00536766	0.00185915	up	yes	FBgn0051100	protein_coding	chr3R:8995229-9003650:-	gi|442618120|ref|NP_001262395.1|	3302	0	CG31100, isoform B [Drosophila melanogaster]	gi|442618118|ref|NM_169249.2|	2578	0	Drosophila melanogaster CG31100 (CG31100), transcript variant A, mRNA	A9ZSY2	54.3	3e-06	Facilitated trehalose transporter Tret1	CAC1339	67.8	6e-11	COG0477	pfam00083	Sugar_tr	Sugar (and other) transporter.	GO:0015771|trehalose transport;	GO:0016021|integral component of membrane;GO:0005886|plasma membrane;	GO:0015574|trehalose transmembrane transporter activity;	K14258	TRET1; facilitated trehalose transporter
FBgn0261633	8	0.608784	1	0.0591221	10.2971	3.36416	0.00536766	0.00185915	up	yes	FBgn0261633	protein_coding	chr3L:16033778-16034170:+	gi|320545936|ref|NP_001189116.1|	503	1e-63	CG42716 [Drosophila melanogaster]	gi|442632660|ref|NM_001202187.2|	325	8e-169	Drosophila melanogaster CG42716 (CG42716), mRNA	P00979	47.8	3e-07	Kunitz-type serine protease inhibitor homolog dendrotoxin I	.	.	.	.	pfam00014	Kunitz_BPTI	Kunitz/Bovine pancreatic trypsin inhibitor domain. Indicative of a protease inhibitor, usually a serine protease inhibitor. Structure is a disulfide rich alpha+beta fold. BPTI (bovine pancreatic trypsin inhibitor) is an extensively studied model structure. Certain family members are similar to the tick anticoagulant peptide (TAP). This is a highly selective inhibitor of factor Xa in the blood coa…	.	GO:0005576|extracellular region;	GO:0004867|serine-type endopeptidase inhibitor activity;	.	.
FBgn0266432	8	0.608784	1	0.0591221	10.2971	3.36416	0.00536766	0.00185915	up	yes	FBgn0266432	protein_coding	chr2R:22472995-22476314:-	gi|665402815|ref|NP_001286726.1|	3982	0	CG45062, isoform A [Drosophila melanogaster]	gi|195346733|ref|XM_002039876.1|	2041	0	Drosophila sechellia GM15637 (Dsec\GM15637), mRNA	P13607	370	1e-110	Sodium/potassium-transporting ATPase subunit alpha	MTH1516	197	1e-51	COG0474	pfam13246	Hydrolase_like2	Putative hydrolase of sodium-potassium ATPase alpha subunit. This is a putative hydrolase of the sodium-potassium ATPase alpha subunit.	GO:0008344|adult locomotory behavior;GO:0015991|ATP hydrolysis coupled proton transport;GO:0006812|cation transport;GO:0030007|cellular potassium ion homeostasis;GO:0006883|cellular sodium ion homeostasis;GO:0007268|synaptic transmission;GO:0008340|determination of adult lifespan;GO:0001700|embryonic development via the syncytial blastoderm;GO:0007630|jump response;GO:0007626|locomotory behavior;…	GO:0016323|basolateral plasma membrane;GO:0005737|cytoplasm;GO:0005887|integral component of plasma membrane;GO:0005634|nucleus;GO:0005886|plasma membrane;GO:0005918|septate junction;GO:0005890|sodium:potassium-exchanging ATPase complex;	GO:0005524|ATP binding;GO:0046872|metal ion binding;GO:0005391|sodium:potassium-exchanging ATPase activity;	K01539	ATP1A; sodium/potassium-transporting ATPase subunit alpha [EC:3.6.3.9]
FBgn0039911	77	5.85955	10	0.591221	9.91093	3.30902	9.70054e-18	6.31167e-18	up	yes	FBgn0039911	protein_coding	chr4:583108-589348:+	gi|21356809|ref|NP_651928.1|	3136	0	CG1909, isoform A [Drosophila melanogaster]	gi|442614423|ref|NM_143671.3|	2401	0	Drosophila melanogaster CG1909 (CG1909), transcript variant A, mRNA	Q09485	222	4e-61	43 kDa receptor-associated protein of the synapse homolog	.	.	.	.	pfam10579	Rapsyn_N	Rapsyn N-terminal myristoylation and linker region. Neuromuscular junction formation relies upon the clustering of acetylcholine receptors and other proteins in the muscle membrane. Rapsyn is a peripheral membrane protein that is selectively concentrated at the neuromuscular junction and is essential for the formation of synaptic acetylcholine receptor aggregates. Acetylcholine receptors fail to …	GO:0007268|synaptic transmission;	GO:0045202|synapse;	GO:0008270|zinc ion binding;	.	.
FBgn0087040	30	2.28294	4	0.236488	9.6535	3.27105	9.96084e-08	4.70454e-08	up	yes	FBgn0087040	protein_coding	chr3L:9681268-9683370:+	gi|24661815|ref|NP_524009.2|	2290	0	alpha-Tubulin at 67C [Drosophila melanogaster]	gi|442631365|ref|NM_079285.4|	1617	0	Drosophila melanogaster alpha-Tubulin at 67C (alphaTub67C), mRNA	P06606	886	0	Tubulin alpha-4 chain	SPBC16A3.15c	598	0	COG5023	pfam03953	Tubulin_C	Tubulin C-terminal domain. This family includes the tubulin alpha, beta and gamma chains. Members of this family are involved in polymer formation. Tubulins are GTPases. FtsZ can polymerize into tubes, sheets, and rings in vitro and is ubiquitous in eubacteria and archaea. Tubulin is the major component of microtubules. (The FtsZ GTPases have been split into their won family).	GO:0007417|central nervous system development;GO:0051298|centrosome duplication;GO:0009792|embryo development ending in birth or egg hatching;GO:0040016|embryonic cleavage;GO:0035038|female pronucleus assembly;GO:0007017|microtubule-based process;GO:0007052|mitotic spindle organization;GO:0051028|mRNA transport;GO:0022008|neurogenesis;GO:0000280|nuclear division;GO:0007422|peripheral nervous syst…	GO:0055028|cortical microtubule;GO:0005737|cytoplasm;GO:0005874|microtubule;GO:0005634|nucleus;GO:0048471|perinuclear region of cytoplasm;GO:0005886|plasma membrane;	GO:0005525|GTP binding;GO:0003924|GTPase activity;GO:0005200|structural constituent of cytoskeleton;	K07374	TUBA; tubulin alpha
FBgn0086693	15	1.14147	2	0.118244	9.6535	3.27105	0.000165177	6.53519e-05	up	yes	FBgn0086693	protein_coding	chrX:6813978-6818156:+	gi|24640231|ref|NP_572353.1|	5497	0	inactive [Drosophila melanogaster]	gi|194896504|ref|XM_001978450.1|	2787	0	Drosophila erecta GG19613 (Dere\GG19613), mRNA	Q9H1D0	199	9e-52	Transient receptor potential cation channel subfamily V member 6	.	.	.	.	pfam00520	Ion_trans	Ion transport protein. This family contains Sodium, Potassium, Calcium ion channels. This family is 6 transmembrane helices in which the last two helices flank a loop which determines ion selectivity. In some sub-families (e.g. Na channels) the domain is repeated four times, whereas in others (e.g. K channels) the protein forms as a tetramer in the membrane. A bacterial structure of the protein i…	GO:0055074|calcium ion homeostasis;GO:1990035|calcium ion import into cell;GO:0070588|calcium ion transmembrane transport;GO:0006816|calcium ion transport;GO:0017158|regulation of calcium ion-dependent exocytosis;GO:0051592|response to calcium ion;	GO:0070062|extracellular exosome;GO:0005887|integral component of plasma membrane;GO:0005886|plasma membrane;	GO:0005262|calcium channel activity;GO:0005516|calmodulin binding;GO:0046872|metal ion binding;	K04975	TRPV6; transient receptor potential cation channel subfamily V member 6
FBgn0261356	15	1.14147	2	0.118244	9.6535	3.27105	0.000165177	6.53519e-05	up	yes	FBgn0261356	protein_coding	chr3R:10780965-10782267:-	gi|281361538|ref|NP_001163583.1|	1616	0	CG42633 [Drosophila melanogaster]	gi|281361537|ref|NM_001170112.1|	1126	0	Drosophila melanogaster CG42633 (CG42633), mRNA	.	.	.	.	.	.	.	.	pfam03595	SLAC1	Voltage-dependent anion channel. This family of transporters has ten alpha helical transmembrane segments. The structure of a bacterial homologue of SLAC1 shows it to have a trimeric arrangement. The pore is composed of five helices with a conserved Phe residue involved in gating. One homologue, Mae1 from the yeast Schizosaccharomyces pombe, functions as a malate uptake transporter; another, Ssu1…	.	.	.	.	.
FBgn0033979	22	1.67416	3	0.177366	9.43898	3.23863	5.56242e-06	2.40786e-06	up	yes	FBgn0033979	protein_coding	chr2R:14877786-14879752:+	gi|211938723|gb|ACJ13258.1|	2624	0	RE34964p [Drosophila melanogaster]	gi|16768767|gb|AY061055.1|	1886	0	Drosophila melanogaster LD02462 full length cDNA	P82711	291	0	Probable cytochrome P450 6a19	SMc02579	127	6e-31	COG2124	pfam00067	p450	Cytochrome P450. Cytochrome P450s are haem-thiolate proteins involved in the oxidative degradation of various compounds. They are particularly well known for their role in the degradation of environmental toxins and mutagens. They can be divided into 4 classes, according to the method by which electrons from NAD(P)H are delivered to the catalytic site. Sequence conservation is relatively low with…	.	GO:0005789|endoplasmic reticulum membrane;GO:0031090|organelle membrane;	GO:0020037|heme binding;GO:0005506|iron ion binding;GO:0004497|monooxygenase activity;GO:0016491|oxidoreductase activity;GO:0016705|oxidoreductase activity, acting on paired donors, with incorporation or reduction of molecular oxygen;	K14999	CYP6; cytochrome P450, family 6 [EC:1.14.-.-]
FBgn0035468	22	1.67416	3	0.177366	9.43898	3.23863	5.56242e-06	2.40786e-06	up	yes	FBgn0035468	protein_coding	chr3L:3894999-3896603:-	gi|221330835|ref|NP_001137883.1|	2289	0	gustatory receptor 63a [Drosophila melanogaster]	gi|221330834|ref|NM_001144411.1|	1470	0	Drosophila melanogaster gustatory receptor 63a (Gr63a), mRNA	Q9VZL7	885	0	Gustatory and odorant receptor 63a	.	.	.	.	pfam08395	7tm_7	7tm Chemosensory receptor. This family includes a number of gustatory and odorant receptors mainly from insect species such as A. gambiae and D. melanogaster. They are classified as G-protein-coupled receptors (GPCRs), or seven-transmembrane receptors. They show high sequence divergence, consistent with an ancient origin for the family.	GO:0007635|chemosensory behavior;GO:0003031|detection of carbon dioxide;GO:0050912|detection of chemical stimulus involved in sensory perception of taste;GO:0008340|determination of adult lifespan;GO:0008049|male courtship behavior;GO:0010037|response to carbon dioxide;GO:0050913|sensory perception of bitter taste;GO:0019233|sensory perception of pain;GO:0050909|sensory perception of taste;	GO:0030424|axon;GO:0030425|dendrite;GO:0016021|integral component of membrane;GO:0043025|neuronal cell body;GO:0005886|plasma membrane;	GO:0004984|olfactory receptor activity;GO:0033041|sweet taste receptor activity;GO:0008527|taste receptor activity;	K08471	GR; gustatory receptor
FBgn0036992	36	2.73953	5	0.295611	9.26736	3.21216	7.05425e-09	3.48907e-09	up	yes	FBgn0036992	protein_coding	chr3L:20438166-20439872:-	gi|24667510|ref|NP_730536.1|	1970	0	CG11796, isoform A [Drosophila melanogaster]	gi|442633694|ref|NM_140968.4|	1518	0	Drosophila melanogaster CG11796 (CG11796), transcript variant B, mRNA	Q22633	503	3e-175	4-hydroxyphenylpyruvate dioxygenase	all0771	171	7e-48	COG3185	pfam00903	Glyoxalase	Glyoxalase/Bleomycin resistance protein/Dioxygenase superfamily.	GO:0006559|L-phenylalanine catabolic process;GO:0006572|tyrosine catabolic process;	.	GO:0003868|4-hydroxyphenylpyruvate dioxygenase activity;GO:0046872|metal ion binding;	K00457	HPD, hppD; 4-hydroxyphenylpyruvate dioxygenase [EC:1.13.11.27]
FBgn0052091	21	1.59806	3	0.177366	9.00994	3.17152	1.09854e-05	4.6647e-06	up	yes	FBgn0052091	protein_coding	chr3L:11631392-11642902:+	gi|24662800|ref|NP_729728.1|	3006	0	CG32091 [Drosophila melanogaster]	gi|442631734|ref|NM_168468.2|	2967	0	Drosophila melanogaster CG32091 (CG32091), mRNA	Q64343	332	7e-99	ATP-binding cassette sub-family G member 1	ECU03g0390_1	147	8e-38	COG1131	pfam00005	ABC_tran	ABC transporter. ABC transporters for a large family of proteins responsible for translocation of a variety of compounds across biological membranes. ABC transporters are the largest family of proteins in many completely sequenced bacteria. ABC transporters are composed of two copies of this domain and two copies of a transmembrane domain pfam00664. These four domains may belong to a single polyp…	GO:0042987|amyloid precursor protein catabolic process;GO:0033344|cholesterol efflux;GO:0042632|cholesterol homeostasis;GO:0008203|cholesterol metabolic process;GO:0030301|cholesterol transport;GO:0034436|glycoprotein transport;GO:0034375|high-density lipoprotein particle remodeling;GO:0032367|intracellular cholesterol transport;GO:0034374|low-density lipoprotein particle remodeling;GO:0010888|ne…	GO:0005768|endosome;GO:0009897|external side of plasma membrane;GO:0005794|Golgi apparatus;GO:0016021|integral component of membrane;GO:0043231|intracellular membrane-bounded organelle;GO:0005739|mitochondrion;GO:0005654|nucleoplasm;GO:0005886|plasma membrane;GO:0055037|recycling endosome;	GO:0043531|ADP binding;GO:0005524|ATP binding;GO:0017127|cholesterol transporter activity;GO:0034437|glycoprotein transporter activity;GO:0005548|phospholipid transporter activity;GO:0046982|protein heterodimerization activity;GO:0042803|protein homodimerization activity;GO:0034041|sterol-transporting ATPase activity;GO:0019534|toxin transporter activity;	K05679	ABCG1; ATP-binding cassette, subfamily G (WHITE), member 1
FBgn0086348	21	1.59806	3	0.177366	9.00994	3.17152	1.09854e-05	4.6647e-06	up	yes	FBgn0086348	protein_coding	chr3L:8520552-8521489:+	gi|21355775|ref|NP_648235.1|	1205	3e-165	sepia [Drosophila melanogaster]	gi|442631054|ref|NM_139978.4|	825	0	Drosophila melanogaster sepia (se), mRNA	Q9VSL3	468	1e-166	Pyrimidodiazepine synthase	.	.	.	.	pfam13417	GST_N_3	Glutathione S-transferase, N-terminal domain.	GO:0006726|eye pigment biosynthetic process;GO:0006749|glutathione metabolic process;GO:0006728|pteridine biosynthetic process;	GO:0005737|cytoplasm;	GO:0045174|glutathione dehydrogenase (ascorbate) activity;GO:0004364|glutathione transferase activity;GO:0042803|protein homodimerization activity;GO:0004734|pyrimidodiazepine synthase activity;GO:0016782|transferase activity, transferring sulfur-containing groups;	K00310	SE; pyrimidodiazepine synthase [EC:1.5.4.1]
FBgn0031602	14	1.06537	2	0.118244	9.00994	3.17152	0.000330704	0.000127737	up	yes	FBgn0031602	protein_coding	chr2L:4403992-4441282:-	gi|24581638|ref|NP_608831.1|	4073	0	CG15431, isoform A [Drosophila melanogaster]	gi|442625873|ref|NM_001273096.1|	6283	0	Drosophila melanogaster CG15431 (CG15431), transcript variant B, mRNA	.	.	.	.	.	.	.	.	pfam08659	KR	KR domain. This enzymatic domain is part of bacterial polyketide synthases and catalyses the first step in the reductive modification of the beta-carbonyl centres in the growing polyketide chain. It uses NADPH to reduce the keto group to a hydroxy group.	.	.	.	.	.
FBgn0032021	14	1.06537	2	0.118244	9.00994	3.17152	0.000330704	0.000127737	up	yes	FBgn0032021	protein_coding	chr2L:8321280-8325409:-	gi|19920930|ref|NP_609210.1|	649	3e-78	CG7781, isoform A [Drosophila melanogaster]	gi|442626813|ref|NM_135366.3|	1834	0	Drosophila melanogaster CG7781 (CG7781), transcript variant A, mRNA	.	.	.	.	.	.	.	.	pfam05444	DUF753	Protein of unknown function (DUF753). This family contains sequences with are repeated in several uncharacterized proteins from Drosophila melanogaster.	.	.	.	.	.
FBgn0042102	14	1.06537	2	0.118244	9.00994	3.17152	0.000330704	0.000127737	up	yes	FBgn0042102	protein_coding	chr3R:7783843-7786119:-	gi|24644880|ref|NP_652648.1|	2161	0	CG18745 [Drosophila melanogaster]	gi|21430319|gb|AY118978.1|	1567	0	Drosophila melanogaster LP01847 full insert cDNA	Q7TPQ9	109	2e-24	Arrestin domain-containing protein 3	.	.	.	.	pfam00339	Arrestin_N	Arrestin (or S-antigen), N-terminal domain. Ig-like beta-sandwich fold. Scop reports duplication with C-terminal domain.	GO:0060613|fat pad development;GO:0031651|negative regulation of heat generation;GO:0090327|negative regulation of locomotion involved in locomotory behavior;GO:0044252|negative regulation of multicellular organismal metabolic process;GO:0071879|positive regulation of adrenergic receptor signaling pathway;GO:0051443|positive regulation of ubiquitin-protein transferase activity;GO:0007165|signal t…	GO:0005769|early endosome;GO:0005768|endosome;GO:0005764|lysosome;GO:0005886|plasma membrane;	GO:0031699|beta-3 adrenergic receptor binding;	.	.
FBgn0052009	14	1.06537	2	0.118244	9.00994	3.17152	0.000330704	0.000127737	up	yes	FBgn0052009	protein_coding	chr4:27020-31633:-	gi|24638494|ref|NP_524616.2|	4758	0	plexin B, isoform A [Drosophila melanogaster]	gi|442614260|ref|NM_001258471.2|	2761	0	Drosophila melanogaster plexin B (PlexB), transcript variant B, mRNA	Q9V4A7	115	9e-25	Plexin-B	.	.	.	.	pfam08337	Plexin_cytopl	Plexin cytoplasmic RasGAP domain. This family features the C-terminal regions of various plexins. Plexins are receptors for semaphorins, and plexin signalling is important in path finding and patterning of both neurons and developing blood vessels. The cytoplasmic region, which has been called a SEX domain in some members of this family, is involved in downstream signalling pathways, by interacti…	GO:0007411|axon guidance;GO:0070593|dendrite self-avoidance;GO:0008045|motor neuron axon guidance;GO:0035021|negative regulation of Rac protein signal transduction;GO:0071678|olfactory bulb axon guidance;GO:0035025|positive regulation of Rho protein signal transduction;GO:0048841|regulation of axon extension involved in axon guidance;GO:0030334|regulation of cell migration;GO:1902287|semaphorin-p…	GO:0030425|dendrite;GO:0005887|integral component of plasma membrane;GO:0005886|plasma membrane;GO:0002116|semaphorin receptor complex;	GO:0017154|semaphorin receptor activity;	K06821	PLXNB; plexin B
FBgn0003747	7	0.532686	1	0.0591221	9.00994	3.17152	0.0111329	0.00372021	up	yes	FBgn0003747	protein_coding	chrX:5680617-5682488:+	gi|24639922|ref|NP_511050.1|	2159	0	gustatory receptor 5a [Drosophila melanogaster]	gi|442615228|ref|NM_078495.3|	1490	0	Drosophila melanogaster gustatory receptor 5a (Gr5a), mRNA	Q9W497	836	0	Gustatory receptor 5a for trehalose	.	.	.	.	pfam06151	Trehalose_recp	Trehalose receptor. In Drosophila, taste is perceived by gustatory neurons located in sensilla distributed on several different appendages throughout the body of the animal. This family represents the taste receptor sensitive to trehalose.	GO:0001582|detection of chemical stimulus involved in sensory perception of sweet taste;GO:0050912|detection of chemical stimulus involved in sensory perception of taste;GO:0007637|proboscis extension reflex;GO:0010353|response to trehalose;GO:0050916|sensory perception of sweet taste;GO:0050909|sensory perception of taste;	GO:0016021|integral component of membrane;GO:0005886|plasma membrane;	GO:0033041|sweet taste receptor activity;GO:0008527|taste receptor activity;	K08471	GR; gustatory receptor
FBgn0004552	7	0.532686	1	0.0591221	9.00994	3.17152	0.0111329	0.00372021	up	yes	FBgn0004552	protein_coding	chr3L:4141467-4142070:+	gi|108743645|gb|ABG02131.1|	573	1e-72	IP01761p [Drosophila melanogaster]	gi|281365621|ref|NM_079194.2|	536	0	Drosophila melanogaster adipokinetic hormone (Akh), mRNA	P61855	165	3e-51	Adipokinetic hormone	.	.	.	.	pfam06377	Adipokin_hormo	Adipokinetic hormone. This family consists of several insect adipokinetic hormone as well as the related crustacean red pigment concentrating hormone. Flight activity of insects comprises one of the most intense biochemical processes known in nature, and therefore provides an attractive model system to study the hormonal regulation of metabolizm during physical exercise. In long-distance flying i…	GO:0033500|carbohydrate homeostasis;GO:0055088|lipid homeostasis;GO:0007218|neuropeptide signaling pathway;GO:0010906|regulation of glucose metabolic process;GO:0042594|response to starvation;	GO:0005615|extracellular space;	GO:0097005|adipokinetic hormone receptor binding;GO:0005184|neuropeptide hormone activity;	.	.
FBgn0031322	7	0.532686	1	0.0591221	9.00994	3.17152	0.0111329	0.00372021	up	yes	FBgn0031322	protein_coding	chr2L:1185757-1196807:+	gi|85726398|ref|NP_608586.2|	1779	0	CG5001, isoform A [Drosophila melanogaster]	gi|386768928|ref|NM_001258903.1|	1893	0	Drosophila melanogaster CG5001 (CG5001), transcript variant B, mRNA	Q24133	392	1e-130	DnaJ protein homolog 1	.	.	.	.	pfam00226	DnaJ	DnaJ domain. DnaJ domains (J-domains) are associated with hsp70 heat-shock system and it is thought that this domain mediates the interaction. DnaJ-domain is therefore part of a chaperone (protein folding) system. The T-antigens, although not in Prosite are confirmed as DnaJ containing domains from literature.	GO:0006457|protein folding;GO:0009408|response to heat;	GO:0005737|cytoplasm;GO:0005875|microtubule associated complex;	.	K09510	DNAJB4; DnaJ homolog subfamily B member 4
FBgn0032489	7	0.532686	1	0.0591221	9.00994	3.17152	0.0111329	0.00372021	up	yes	FBgn0032489	protein_coding	chr2L:13224620-13225275:-	gi|24584049|ref|NP_609620.1|	679	2e-87	CG15480 [Drosophila melanogaster]	gi|442627740|ref|NM_135776.2|	656	0	Drosophila melanogaster CG15480 (CG15480), mRNA	.	.	.	.	.	.	.	.	pfam05956	APC_basic	APC basic domain. This region of the APC family of proteins is known as the basic domain. It contains a high proportion of positively charged amino acids and interacts with microtubules.	.	.	.	.	.
FBgn0033541	7	0.532686	1	0.0591221	9.00994	3.17152	0.0111329	0.00372021	up	yes	FBgn0033541	protein_coding	chr2R:10648888-10649830:+	gi|189458909|gb|ACD99444.1|	1070	2e-144	FI01130p [Drosophila melanogaster]	gi|113206019|gb|AC009208.7|	943	0	Drosophila melanogaster clone BACR31I21, complete sequence	.	.	.	.	.	.	.	.	pfam09770	PAT1	Topoisomerase II-associated protein PAT1. Members of this family are necessary for accurate chromosome transmission during cell division.	.	.	.	.	.
FBgn0033856	7	0.532686	1	0.0591221	9.00994	3.17152	0.0111329	0.00372021	up	yes	FBgn0033856	protein_coding	chr2R:13558545-13560768:+	gi|45550422|ref|NP_610888.2|	1916	0	CG13334, isoform A [Drosophila melanogaster]	gi|386767885|ref|NM_001259372.1|	2224	0	Drosophila melanogaster CG13334 (CG13334), transcript variant B, mRNA	P16125	261	1e-78	L-lactate dehydrogenase B chain	CAC0267	199	1e-57	COG0039	pfam00056	Ldh_1_N	lactate/malate dehydrogenase, NAD binding domain. L-lactate dehydrogenases are metabolic enzymes which catalyse the conversion of L-lactate to pyruvate, the last step in anaerobic glycolysis. L-2-hydroxyisocaproate dehydrogenases are also members of the family. Malate dehydrogenases catalyse the interconversion of malate to oxaloacetate. The enzyme participates in the citric acid cycle. L-lactate…	GO:0005975|carbohydrate metabolic process;GO:0019244|lactate biosynthetic process from pyruvate;GO:0019674|NAD metabolic process;	GO:0005737|cytoplasm;GO:0070062|extracellular exosome;GO:0016020|membrane;GO:0045121|membrane raft;GO:0005739|mitochondrion;GO:0043209|myelin sheath;	GO:0004459|L-lactate dehydrogenase activity;GO:0051287|NAD binding;	K00016	LDH, ldh; L-lactate dehydrogenase [EC:1.1.1.27]
FBgn0034670	7	0.532686	1	0.0591221	9.00994	3.17152	0.0111329	0.00372021	up	yes	FBgn0034670	protein_coding	chr2R:21951592-21952562:+	gi|665402659|ref|NP_001286699.1|	1223	1e-167	CG13488, isoform C [Drosophila melanogaster]	gi|386768402|ref|NM_137776.3|	799	0	Drosophila melanogaster CG13488 (CG13488), transcript variant A, mRNA	.	.	.	.	.	.	.	.	pfam15245	VGLL4	Transcription cofactor vestigial-like protein 4. These proteins act as transcriptional enhancer factor (TEF-1) cofactors.	.	.	.	.	.
FBgn0035852	7	0.532686	1	0.0591221	9.00994	3.17152	0.0111329	0.00372021	up	yes	FBgn0035852	protein_coding	chr3L:8191522-8193116:-	gi|28574949|ref|NP_648186.3|	2345	0	CG7387 [Drosophila melanogaster]	gi|281365834|ref|NM_139929.4|	1508	0	Drosophila melanogaster CG7387 (CG7387), mRNA	Q96EY1	174	2e-46	DnaJ homolog subfamily A member 3, mitochondrial	aq_1735	146	3e-38	COG0484	pfam00226	DnaJ	DnaJ domain. DnaJ domains (J-domains) are associated with hsp70 heat-shock system and it is thought that this domain mediates the interaction. DnaJ-domain is therefore part of a chaperone (protein folding) system. The T-antigens, although not in Prosite are confirmed as DnaJ containing domains from literature.	GO:0006919|activation of cysteine-type endopeptidase activity involved in apoptotic process;GO:0006924|activation-induced cell death of T cells;GO:0007569|cell aging;GO:0006264|mitochondrial DNA replication;GO:0007005|mitochondrion organization;GO:0043066|negative regulation of apoptotic process;GO:0008285|negative regulation of cell proliferation;GO:0043154|negative regulation of cysteine-type e…	GO:0030054|cell junction;GO:0005737|cytoplasm;GO:0005829|cytosol;GO:0019897|extrinsic component of plasma membrane;GO:0043231|intracellular membrane-bounded organelle;GO:0005759|mitochondrial matrix;GO:0042645|mitochondrial nucleoid;GO:0005739|mitochondrion;GO:0031594|neuromuscular junction;GO:0005634|nucleus;GO:0045211|postsynaptic membrane;	GO:0005524|ATP binding;GO:0030695|GTPase regulator activity;GO:0005133|interferon-gamma receptor binding;GO:0046872|metal ion binding;GO:0051059|NF-kappaB binding;GO:0019901|protein kinase binding;GO:0008134|transcription factor binding;	K09504	DNAJA3; DnaJ homolog subfamily A member 3
FBgn0036091	7	0.532686	1	0.0591221	9.00994	3.17152	0.0111329	0.00372021	up	yes	FBgn0036091	protein_coding	chr3L:10639740-10640136:+	gi|24662262|ref|NP_648401.1|	333	3e-38	CG18628 [Drosophila melanogaster]	gi|442631560|ref|NM_140144.3|	334	8e-174	Drosophila melanogaster CG18628 (CG18628), mRNA	.	.	.	.	.	.	.	.	pfam09595	Metaviral_G	Metaviral_G glycoprotein. This is a viral attachment glycoprotein from region G of metaviruses. It is high in serine and threonine suggesting it is highly glycosylated.	.	.	.	.	.
FBgn0036970	7	0.532686	1	0.0591221	9.00994	3.17152	0.0111329	0.00372021	up	yes	FBgn0036970	protein_coding	chr3L:20342634-20344319:+	gi|24667369|ref|NP_649207.1|	2114	0	serpin 77Bc, isoform A [Drosophila melanogaster]	gi|320546091|ref|NM_140950.2|	1440	0	Drosophila melanogaster serpin 77Bc (Spn77Bc), transcript variant A, mRNA	P32261	103	2e-22	Antithrombin-III	MA2613	70.9	1e-12	COG4826	pfam00079	Serpin	Serpin (serine protease inhibitor). Structure is a multi-domain fold containing a bundle of helices and a beta sandwich.	GO:0002438|acute inflammatory response to antigenic stimulus;GO:0007596|blood coagulation;GO:0007595|lactation;GO:2000266|regulation of blood coagulation, intrinsic pathway;GO:0007584|response to nutrient;	GO:0072562|blood microparticle;GO:0070062|extracellular exosome;GO:0005615|extracellular space;	GO:0008201|heparin binding;GO:0002020|protease binding;GO:0004867|serine-type endopeptidase inhibitor activity;	K03911	SERPINC1, AT3; antithrombin III
FBgn0037238	7	0.532686	1	0.0591221	9.00994	3.17152	0.0111329	0.00372021	up	yes	FBgn0037238	protein_coding	chr3R:4359883-4366855:+	gi|134034178|sp|Q9VN12.3|NCKXH_DROME	3261	0	RecName: Full=Probable sodium/potassium/calcium exchanger CG1090; AltName: Full=Na(+)/K(+)/Ca(2+)-exchange protein CG1090	gi|442617337|ref|NM_001275322.1|	3813	0	Drosophila melanogaster CG1090 (CG1090), transcript variant E, mRNA	Q9VN12	292	7e-84	Probable sodium/potassium/calcium exchanger CG1090	MK0951	65.1	4e-10	COG0530	pfam01699	Na_Ca_ex	Sodium/calcium exchanger protein. This is a family of sodium/calcium exchanger integral membrane proteins. This family covers the integral membrane regions of the proteins. Sodium/calcium exchangers regulate intracellular Ca2+ concentrations in many cells; cardiac myocytes, epithelial cells, neurons retinal rod photoreceptors and smooth muscle cells. Ca2+ is moved into or out of the cytosol depen…	GO:0006816|calcium ion transport;GO:0006874|cellular calcium ion homeostasis;GO:0006814|sodium ion transport;	GO:0016021|integral component of membrane;GO:0005887|integral component of plasma membrane;	GO:0005262|calcium channel activity;GO:0005509|calcium ion binding;GO:0008273|calcium, potassium:sodium antiporter activity;GO:0030955|potassium ion binding;GO:0031402|sodium ion binding;GO:0015293|symporter activity;	.	.
FBgn0038719	7	0.532686	1	0.0591221	9.00994	3.17152	0.0111329	0.00372021	up	yes	FBgn0038719	protein_coding	chr3R:19613381-19615784:+	gi|24648216|ref|NP_650818.1|	2850	0	CG16727 [Drosophila melanogaster]	gi|281362071|ref|NM_142561.2|	2014	0	Drosophila melanogaster CG16727 (CG16727), mRNA	Q95R48	203	3e-55	Organic cation transporter-like protein	.	.	.	.	pfam07690	MFS_1	Major Facilitator Superfamily.	GO:0007390|germ-band shortening;GO:0015695|organic cation transport;GO:0030307|positive regulation of cell growth;GO:0040018|positive regulation of multicellular organism growth;	GO:0005887|integral component of plasma membrane;	GO:0015101|organic cation transmembrane transporter activity;GO:0022891|substrate-specific transmembrane transporter activity;	.	.
FBgn0039758	7	0.532686	1	0.0591221	9.00994	3.17152	0.0111329	0.00372021	up	yes	FBgn0039758	protein_coding	chr3R:30241268-30243312:-	gi|24651344|ref|NP_651783.1|	2293	0	CG9737 [Drosophila melanogaster]	gi|21429153|gb|AY119642.1|	1633	0	Drosophila melanogaster RE44245 full insert cDNA	P13582	207	2e-59	Serine protease easter	VC1649	95.1	7e-20	COG5640	pfam00089	Trypsin	Trypsin.	GO:0009950|dorsal/ventral axis specification;GO:0007311|maternal specification of dorsal/ventral axis, oocyte, germ-line encoded;GO:0006508|proteolysis;GO:0008063|Toll signaling pathway;GO:0031638|zymogen activation;	GO:0005576|extracellular region;	GO:0008233|peptidase activity;GO:0004252|serine-type endopeptidase activity;GO:0008236|serine-type peptidase activity;	.	.
FBgn0040262	7	0.532686	1	0.0591221	9.00994	3.17152	0.0111329	0.00372021	up	yes	FBgn0040262	protein_coding	chr2L:16794211-16796009:+	gi|66772555|gb|AAY55589.1|	2516	0	IP03347p [Drosophila melanogaster]	gi|442628114|ref|NM_001273587.1|	1799	0	Drosophila melanogaster Ugt36Ba (Ugt36Ba), transcript variant B, mRNA	Q63886	200	3e-55	UDP-glucuronosyltransferase 1-1	slr1125	66.6	6e-11	COG1819	pfam00201	UDPGT	UDP-glucoronosyl and UDP-glucosyl transferase.	GO:0006953|acute-phase response;GO:0031100|organ regeneration;GO:0070980|biphenyl catabolic process;GO:0052695|cellular glucuronidation;GO:0071392|cellular response to estradiol stimulus;GO:0071361|cellular response to ethanol;GO:0071385|cellular response to glucocorticoid stimulus;GO:0051552|flavone metabolic process;GO:0009813|flavonoid biosynthetic process;GO:0052696|flavonoid glucuronidation;…	GO:0070069|cytochrome complex;GO:0005783|endoplasmic reticulum;GO:0034663|endoplasmic reticulum chaperone complex;GO:0005789|endoplasmic reticulum membrane;GO:0005887|integral component of plasma membrane;	GO:0004857|enzyme inhibitor activity;GO:0015020|glucuronosyltransferase activity;GO:0046982|protein heterodimerization activity;GO:0042803|protein homodimerization activity;GO:0001972|retinoic acid binding;GO:0005496|steroid binding;	K00699	UGT; glucuronosyltransferase [EC:2.4.1.17]
FBgn0040705	7	0.532686	1	0.0591221	9.00994	3.17152	0.0111329	0.00372021	up	yes	FBgn0040705	protein_coding	chr2L:4454626-4455207:+	gi|24581654|ref|NP_652341.1|	496	9e-62	CG15434 [Drosophila melanogaster]	gi|442625884|ref|NM_144084.3|	460	0	Drosophila melanogaster CG15434 (CG15434), mRNA	O43678	87.4	4e-21	NADH dehydrogenase [ubiquinone] 1 alpha subcomplex subunit 2	.	.	.	.	pfam05047	L51_S25_CI-B8	Mitochondrial ribosomal protein L51 / S25 / CI-B8 domain. The proteins in this family are located in the mitochondrion. The family includes ribosomal protein L51, and S25. This family also includes mitochondrial NADH-ubiquinone oxidoreductase B8 subunit (CI-B8) EC:1.6.5.3. It is not known whether all members of this family form part of the NADH-ubiquinone oxidoreductase and whether they are also …	GO:0006120|mitochondrial electron transport, NADH to ubiquinone;GO:0032981|mitochondrial respiratory chain complex I assembly;	GO:0005743|mitochondrial inner membrane;GO:0031966|mitochondrial membrane;GO:0005747|mitochondrial respiratory chain complex I;	GO:0008137|NADH dehydrogenase (ubiquinone) activity;	K03946	NDUFA2; NADH dehydrogenase (ubiquinone) 1 alpha subcomplex subunit 2
FBgn0051454	7	0.532686	1	0.0591221	9.00994	3.17152	0.0111329	0.00372021	up	yes	FBgn0051454	protein_coding	chr3R:8521658-8523520:+	gi|24645080|ref|NP_731250.1|	2246	0	CG31454 [Drosophila melanogaster]	gi|442617993|ref|NM_169224.2|	1736	0	Drosophila melanogaster CG31454 (CG31454), mRNA	Q6GQ39	184	5e-50	Transmembrane protein 135	.	.	.	.	pfam10101	DUF2339	Predicted membrane protein (DUF2339). This domain, found in various hypothetical bacterial proteins, has no known function.	.	GO:0016021|integral component of membrane;GO:0005777|peroxisome;	.	.	.
FBgn0053099	430	32.7222	63	3.72469	8.7852	3.13507	3.49487e-87	6.06633e-87	up	yes	FBgn0053099	protein_coding	chr3R:22528920-22530572:-	gi|28572124|ref|NP_788714.1|	1784	0	CG33099 [Drosophila melanogaster]	gi|442620490|ref|NM_176537.2|	1248	0	Drosophila melanogaster CG33099 (CG33099), mRNA	Q7LL04	108	3e-25	UPF0676 protein C1494.01	SPCC965.15	108	8e-26	COG3491	pfam14226	DIOX_N	non-haem dioxygenase in morphine synthesis N-terminal. This is the highly conserved N-terminal region of proteins with 2-oxoglutarate/Fe(II)-dependent dioxygenase activity.	.	GO:0005737|cytoplasm;GO:0005829|cytosol;GO:0005634|nucleus;	GO:0051213|dioxygenase activity;	.	.
FBgn0025712	61	4.64198	9	0.532099	8.72391	3.12497	9.80776e-14	5.66078e-14	up	yes	FBgn0025712	protein_coding	chr3L:1648944-1651501:+	gi|21358265|ref|NP_647639.1|	840	2e-109	CG13920, isoform A [Drosophila melanogaster]	gi|17861453|gb|AY069059.1|	1213	0	Drosophila melanogaster GH07209 full insert cDNA	Q58EL2	104	3e-25	Transmembrane protein 35A	.	.	.	.	pfam13564	DoxX_2	DoxX-like family. This family of uncharacterized proteins are related to DoxX pfam07681.	.	GO:0016023|cytoplasmic membrane-bounded vesicle;GO:0016021|integral component of membrane;GO:0005778|peroxisomal membrane;	.	.	.
FBgn0029821	27	2.05465	4	0.236488	8.68815	3.11905	7.50503e-07	3.38377e-07	up	yes	FBgn0029821	protein_coding	chrX:5905746-5908001:+	gi|24640000|ref|NP_572276.1|	2572	0	CG4020, isoform A [Drosophila melanogaster]	gi|442615251|ref|NM_001272335.1|	1886	0	Drosophila melanogaster CG4020 (CG4020), transcript variant B, mRNA	A1ZAI5	337	1e-104	Putative fatty acyl-CoA reductase CG5065	Rv0101_4	64.3	3e-10	COG3320	pfam07993	NAD_binding_4	Male sterility protein. This family represents the C-terminal region of the male sterility protein in a number of arabidopsis and drosophila. A sequence-related jojoba acyl CoA reductase is also included.	GO:0008611|ether lipid biosynthetic process;GO:0035336|long-chain fatty-acyl-CoA metabolic process;GO:0010025|wax biosynthetic process;	GO:0016021|integral component of membrane;GO:0005778|peroxisomal membrane;GO:0005777|peroxisome;	GO:0080019|fatty-acyl-CoA reductase (alcohol-forming) activity;GO:0050062|long-chain-fatty-acyl-CoA reductase activity;	K13356	FAR; fatty acyl-CoA reductase [EC:1.2.1.-]
FBgn0032706	20	1.52196	3	0.177366	8.58089	3.10113	2.16552e-05	9.03581e-06	up	yes	FBgn0032706	protein_coding	chr2L:18711071-18713748:-	gi|665408601|ref|NP_001137835.2|	2410	0	inwardly rectifying potassium channel 3, isoform D [Drosophila melanogaster]	gi|85861060|gb|BT024418.1|	1788	0	Drosophila melanogaster IP03305 full insert cDNA	P52192	236	8e-68	Inward rectifier potassium channel irk-1	.	.	.	.	pfam01007	IRK	Inward rectifier potassium channel.	GO:0010107|potassium ion import;GO:0008277|regulation of G-protein coupled receptor protein signaling pathway;GO:0046662|regulation of oviposition;	GO:0005887|integral component of plasma membrane;GO:0043005|neuron projection;GO:0043025|neuronal cell body;GO:0043204|perikaryon;	GO:0005242|inward rectifier potassium channel activity;	K05330	KCNJN; potassium inwardly-rectifying channel subfamily J, other
FBgn0039501	146	11.1103	22	1.30069	8.54189	3.09455	2.00543e-30	1.72423e-30	up	yes	FBgn0039501	protein_coding	chr3R:27248234-27251007:-	gi|24650577|ref|NP_651549.1|	3898	0	CG5987 [Drosophila melanogaster]	gi|442621371|ref|NM_143292.2|	2472	0	Drosophila melanogaster CG5987 (CG5987), mRNA	A4Q9F6	451	7e-144	Tubulin polyglutamylase TTLL13	.	.	.	.	pfam03133	TTL	Tubulin-tyrosine ligase family. Tubulins and microtubules are subjected to several post-translational modifications of which the reversible detyrosination/tyrosination of the carboxy-terminal end of most alpha-tubulins has been extensively analysed. This modification cycle involves a specific carboxypeptidase and the activity of the tubulin-tyrosine ligase (TTL). The true physiological function o…	GO:0006464|cellular protein modification process;	GO:0005874|microtubule;	GO:0005524|ATP binding;GO:0016874|ligase activity;	K16582	TTLL6_13; tubulin polyglutamylase TTLL6/13 [EC:6.-.-.-]
FBgn0069354	73	5.55516	11	0.650343	8.54189	3.09455	5.22636e-16	3.22784e-16	up	yes	FBgn0069354	protein_coding	chr2L:10845788-10847044:-	gi|24583553|ref|NP_609462.1|	1460	0	Porin2, isoform A [Drosophila melanogaster]	gi|442627394|ref|NM_135618.2|	1128	0	Drosophila melanogaster Porin2 (Porin2), transcript variant A, mRNA	Q94920	244	1e-76	Voltage-dependent anion-selective channel	.	.	.	.	pfam01459	Porin_3	Eukaryotic porin.	GO:0006811|ion transport;GO:0007005|mitochondrion organization;GO:0045494|photoreceptor cell maintenance;GO:0007602|phototransduction;GO:1902017|regulation of cilium assembly;GO:0007291|sperm individualization;GO:0030382|sperm mitochondrion organization;	GO:0005811|lipid particle;GO:0005875|microtubule associated complex;GO:0005741|mitochondrial outer membrane;GO:0005739|mitochondrion;GO:0016006|Nebenkern;GO:0046930|pore complex;	GO:0015288|porin activity;GO:0008308|voltage-gated anion channel activity;	K15040	VDAC2; voltage-dependent anion channel protein 2
FBgn0052040	66	5.02247	10	0.591221	8.49508	3.08663	1.37676e-14	8.18058e-15	up	yes	FBgn0052040	protein_coding	chr3L:9354033-9355457:+	gi|24661471|ref|NP_729470.1|	1558	0	CG32040 [Drosophila melanogaster]	gi|281365932|ref|NM_168326.2|	1364	0	Drosophila melanogaster CG32040 (CG32040), mRNA	.	.	.	.	.	.	.	.	pfam11250	DUF3049	Protein of unknown function (DUF3049). This eukaryotic family of proteins has no known function.	.	.	.	.	.
FBgn0035677	13	0.989275	2	0.118244	8.36637	3.0646	0.000660964	0.000249429	up	yes	FBgn0035677	protein_coding	chr3L:6082883-6092188:+	gi|442630496|ref|NP_648024.2|	3154	0	CG13293, isoform B [Drosophila melanogaster]	gi|442630495|ref|NM_139767.2|	2553	0	Drosophila melanogaster CG13293 (CG13293), transcript variant B, mRNA	Q8C8N2	576	0	Protein SCAI	.	.	.	.	pfam12070	DUF3550	Protein of unknown function (DUF3550/UPF0682). This family of proteins is functionally uncharacterized. This protein is found in eukaryotes. Proteins in this family are typically between 249 to 606 amino acids in length.	GO:0030336|negative regulation of cell migration;GO:0035024|negative regulation of Rho protein signal transduction;GO:0006355|regulation of transcription, DNA-templated;GO:0006351|transcription, DNA-templated;	GO:0005737|cytoplasm;GO:0016021|integral component of membrane;GO:0031965|nuclear membrane;GO:0005634|nucleus;	GO:0003714|transcription corepressor activity;	.	.
FBgn0039099	13	0.989275	2	0.118244	8.36637	3.0646	0.000660964	0.000249429	up	yes	FBgn0039099	protein_coding	chr3R:23678895-23679855:+	gi|21355397|ref|NP_651166.1|	1119	3e-153	CG10157 [Drosophila melanogaster]	gi|442620658|ref|NM_142909.4|	712	0	Drosophila melanogaster CG10157 (CG10157), mRNA	O17861	80.5	1e-16	GILT-like protein F37H8.5	.	.	.	.	pfam03227	GILT	Gamma interferon inducible lysosomal thiol reductase (GILT). This family includes the two characterized human gamma-interferon-inducible lysosomal thiol reductase (GILT) sequences. It also contains several other eukaryotic putative proteins with similarity to GILT. The aligned region contains three conserved cysteine residues. In addition, the two GILT sequences possess a C-X(2)-C motif that is s…	.	GO:0005737|cytoplasm;GO:0005576|extracellular region;	GO:0033743|peptide-methionine (R)-S-oxide reductase activity;	K08059	IFI30, GILT; interferon, gamma-inducible protein 30
FBgn0034687	45	3.42441	7	0.413855	8.27443	3.04866	2.61437e-10	1.3605e-10	up	yes	FBgn0034687	protein_coding	chr2R:22069725-22071286:-	gi|201066005|gb|ACH92412.1|	2588	0	FI07653p [Drosophila melanogaster]	gi|320544223|ref|NM_137789.3|	1562	0	Drosophila melanogaster CG11475 (CG11475), mRNA	Q58EM4	248	3e-74	Protein-glutamate O-methyltransferase	.	.	.	.	pfam01937	DUF89	Protein of unknown function DUF89. This family has no known function.	GO:0032259|methylation;GO:0006479|protein methylation;GO:2001020|regulation of response to DNA damage stimulus;	.	GO:0051998|protein carboxyl O-methyltransferase activity;GO:0008757|S-adenosylmethionine-dependent methyltransferase activity;	.	.
FBgn0085243	19	1.44586	3	0.177366	8.15185	3.02713	4.25948e-05	1.74665e-05	up	yes	FBgn0085243	protein_coding	chr2R:24665427-24666022:-	gi|161077477|ref|NP_001097444.1|	795	6e-106	CG34214 [Drosophila melanogaster]	gi|124248397|gb|BT029945.1|	537	0	Drosophila melanogaster IP16959 full insert cDNA	.	.	.	.	.	.	.	.	pfam08690	GET2	GET complex subunit GET2. This family corresponds to the GET complex subunit GET2. The GET complex is involved in the retrieval of ER resident proteins from the Golgi.	.	.	.	.	.
FBgn0263081	220	16.7416	35	2.06927	8.09055	3.01624	6.02957e-44	6.44999e-44	up	yes	FBgn0263081	protein_coding	chr2L:1200205-1200663:+	.	.	.	.	gi|442625159|ref|NM_001272934.1|	459	0	Drosophila melanogaster CG43349 (CG43349), transcript variant B, mRNA	.	.	.	.	.	.	.	.	pfam04713	Pox_I5	Poxvirus protein I5.	.	.	.	.	.
FBgn0264571	25	1.90245	4	0.236488	8.04459	3.00802	2.8582e-06	1.25258e-06	up	yes	FBgn0264571	protein_coding	chr3L:20439954-20440563:+	.	.	.	.	gi|442634366|ref|NR_073959.1|	610	0	Drosophila melanogaster CR43943 (CR43943), ncRNA	.	.	.	.	.	.	.	.	pfam09728	Taxilin	Myosin-like coiled-coil protein. Taxilin contains an extraordinarily long coiled-coil domain in its C-terminal half and is ubiquitously expressed. It is a novel binding partner of several syntaxin family members and is possibly involved in Ca2+-dependent exocytosis in neuroendocrine cells. Gamma-taxilin, described as leucine zipper protein Factor Inhibiting ATF4-mediated Transcription (FIAT), loc…	.	.	.	.	.
FBgn0040609	157	11.9474	26	1.53717	7.77231	2.95834	2.70461e-31	2.36087e-31	up	yes	FBgn0040609	protein_coding	chr3R:27291535-27292209:-	gi|24650609|ref|NP_652261.1|	533	8e-67	CG3348 [Drosophila melanogaster]	gi|442621400|ref|NM_144004.2|	543	0	Drosophila melanogaster CG3348 (CG3348), mRNA	.	.	.	.	.	.	.	.	pfam01607	CBM_14	Chitin binding Peritrophin-A domain. This domain is called the Peritrophin-A domain and is found in chitin binding proteins particularly peritrophic matrix proteins of insects and animal chitinases. Copies of the domain are also found in some baculoviruses. Relevant references that describe proteins with this domain include. It is an extracellular domain that contains six conserved cysteines that…	.	.	.	.	.
FBgn0028896	12	0.913177	2	0.118244	7.7228	2.94912	0.00131795	0.00048634	up	yes	FBgn0028896	protein_coding	chr2L:16291284-16291948:+	gi|24584571|ref|NP_609784.2|	608	1e-76	CG17329 [Drosophila melanogaster]	gi|221475500|ref|NM_135940.3|	665	0	Drosophila melanogaster CG17329 (CG17329), mRNA	Q6PCD5	54.7	2e-07	E3 ubiquitin-protein ligase RFWD3	.	.	.	.	pfam13639	zf-RING_2	Ring finger domain.	GO:0006281|DNA repair;GO:0031571|mitotic G1 DNA damage checkpoint;GO:0016567|protein ubiquitination;GO:2000001|regulation of DNA damage checkpoint;GO:0010212|response to ionizing radiation;	GO:0005737|cytoplasm;GO:0005654|nucleoplasm;GO:0005634|nucleus;GO:0016605|PML body;	GO:0016874|ligase activity;GO:0097371|MDM2/MDM4 family protein binding;GO:0002039|p53 binding;GO:0004842|ubiquitin-protein transferase activity;GO:0008270|zinc ion binding;	K15691	RFWD3; E3 ubiquitin-protein ligase RFWD3 [EC:2.3.2.27]
FBgn0003889	6	0.456588	1	0.0591221	7.7228	2.94912	0.0231314	0.0074293	up	yes	FBgn0003889	protein_coding	chr3R:9408383-9410282:-	gi|906473232|gb|KNC33181.1|	2247	0	Tubulin beta-2 chain [Lucilia cuprina]	gi|320542553|ref|NM_079566.4|	1841	0	Drosophila melanogaster beta-Tubulin at 85D (betaTub85D), mRNA	P61857	862	0	Tubulin beta-2 chain	ECU03g0820i	719	0	COG5023	pfam03953	Tubulin_C	Tubulin C-terminal domain. This family includes the tubulin alpha, beta and gamma chains. Members of this family are involved in polymer formation. Tubulins are GTPases. FtsZ can polymerize into tubes, sheets, and rings in vitro and is ubiquitous in eubacteria and archaea. Tubulin is the major component of microtubules. (The FtsZ GTPases have been split into their won family).	GO:0007017|microtubule-based process;GO:0007435|salivary gland morphogenesis;	GO:0005737|cytoplasm;GO:0005874|microtubule;	GO:0005525|GTP binding;GO:0003924|GTPase activity;GO:0005200|structural constituent of cytoskeleton;	K07375	TUBB; tubulin beta
FBgn0033112	6	0.456588	1	0.0591221	7.7228	2.94912	0.0231314	0.0074293	up	yes	FBgn0033112	protein_coding	chr2R:6879285-6880770:-	gi|281360250|ref|NP_610244.2|	2015	0	serpin 42Db, isoform C [Drosophila melanogaster]	gi|442622575|ref|NM_001273817.1|	1486	0	Drosophila melanogaster serpin 42Db (Spn42Db), transcript variant D, mRNA	P14754	134	2e-34	Alaserpin	MA3388	147	1e-38	COG4826	pfam00079	Serpin	Serpin (serine protease inhibitor). Structure is a multi-domain fold containing a bundle of helices and a beta sandwich.	.	GO:0005615|extracellular space;	GO:0004867|serine-type endopeptidase inhibitor activity;	K13963	SERPINB; serpin B
FBgn0033558	6	0.456588	1	0.0591221	7.7228	2.94912	0.0231314	0.0074293	up	yes	FBgn0033558	protein_coding	chr2R:10827430-10835709:-	gi|28573876|ref|NP_610619.2|	2185	0	CG12344, isoform A [Drosophila melanogaster]	gi|20151862|gb|AY094938.1|	2840	0	Drosophila melanogaster RH55021 full insert cDNA	P23416	180	2e-47	Glycine receptor subunit alpha-2	.	.	.	.	pfam02931	Neur_chan_LBD	Neurotransmitter-gated ion-channel ligand binding domain. This family is the extracellular ligand binding domain of these ion channels. This domain forms a pentameric arrangement in the known structure.	GO:0071230|cellular response to amino acid stimulus;GO:0071361|cellular response to ethanol;GO:0071294|cellular response to zinc ion;GO:1902476|chloride transmembrane transport;GO:0034220|ion transmembrane transport;GO:0007218|neuropeptide signaling pathway;GO:0060012|synaptic transmission, glycinergic;	GO:0030054|cell junction;GO:0042995|cell projection;GO:0034707|chloride channel complex;GO:0005887|integral component of plasma membrane;GO:0005886|plasma membrane;GO:0045211|postsynaptic membrane;	GO:0016934|extracellular-glycine-gated chloride channel activity;GO:0016594|glycine binding;GO:0022852|glycine-gated chloride ion channel activity;GO:0046872|metal ion binding;	K05194	GLRA2; glycine receptor alpha-2
FBgn0039326	6	0.456588	1	0.0591221	7.7228	2.94912	0.0231314	0.0074293	up	yes	FBgn0039326	protein_coding	chr3R:25321053-25322757:-	gi|28572062|ref|NP_651385.3|	2159	0	CG10562 [Drosophila melanogaster]	gi|442621092|ref|NM_143128.4|	1527	0	Drosophila melanogaster CG10562 (CG10562), mRNA	.	.	.	.	.	.	.	.	pfam02958	EcKinase	Ecdysteroid kinase. This family includes ecdysteroid 22-kinase, an enzyme responsible for the phosphorylation of ecdysteroids (insect growth and moulting hormones) at C-22, to form physiologically inactive ecdysteroid 22-phosphates.	.	.	.	.	.
FBgn0267715	6	0.456588	1	0.0591221	7.7228	2.94912	0.0231314	0.0074293	up	yes	FBgn0267715	protein_coding	chr3L:19294727-19295198:-	gi|14268558|gb|AAK57826.1|AF155374_1	157	4e-10	falten [Drosophila melanogaster]	gi|21327341|gb|AC009377.7|	472	0	Drosophila melanogaster 3L BAC RP98-26P20 (Roswell Park Cancer Institute Drosophila BAC Library) complete sequence	.	.	.	.	.	.	.	.	pfam08568	Kinetochor_Ybp2	Uncharacterized protein family, YAP/Alf4/glomulin. This entry contains a number of protein families with apparently unrelated functions. These include the YAP binding proteins of yeasts. These are stress response and redox homeostasis proteins, induced by hydrogen peroxide or induced in response to alkylating agent methyl methanesulphonate (MMS). The family includes Aberrant root formation protei…	.	.	.	.	.
FBgn0034493	196	14.9152	34	2.01015	7.41995	2.89141	8.03889e-38	7.86028e-38	up	yes	FBgn0034493	protein_coding	chr2R:20264920-20270994:+	gi|442624303|ref|NP_611464.3|	8238	0	CG8908 [Drosophila melanogaster]	gi|442624302|ref|NM_137620.3|	5102	0	Drosophila melanogaster CG8908 (CG8908), mRNA	Q99758	436	8e-125	ATP-binding cassette sub-family A member 3	.	.	.	.	pfam00005	ABC_tran	ABC transporter. ABC transporters for a large family of proteins responsible for translocation of a variety of compounds across biological membranes. ABC transporters are the largest family of proteins in many completely sequenced bacteria. ABC transporters are composed of two copies of this domain and two copies of a transmembrane domain pfam00664. These four domains may belong to a single polyp…	GO:0044267|cellular protein metabolic process;GO:0006869|lipid transport;GO:0042493|response to drug;GO:0051384|response to glucocorticoid;GO:0055085|transmembrane transport;GO:0006810|transport;	GO:0097208|alveolar lamellar body;GO:0097233|alveolar lamellar body membrane;GO:0005615|extracellular space;GO:0016021|integral component of membrane;GO:0097232|lamellar body membrane;GO:0016020|membrane;GO:0005886|plasma membrane;	GO:0005524|ATP binding;GO:0042626|ATPase activity, coupled to transmembrane movement of substances;GO:0005319|lipid transporter activity;GO:0005215|transporter activity;	K05643	ABCA3; ATP-binding cassette, subfamily A (ABC1), member 3
FBgn0038014	97	7.38151	17	1.00508	7.34423	2.87661	1.87526e-19	1.27956e-19	up	yes	FBgn0038014	protein_coding	chr3R:12350815-12352079:-	gi|384871710|gb|AEV12246.2|	1555	0	FI16631p1 [Drosophila melanogaster]	gi|359280023|gb|BT132871.1|	952	0	Drosophila melanogaster FI16631 full insert cDNA	Q03238	91.7	3e-20	Granzyme M (Fragment)	VC1200	61.2	1e-09	COG5640	pfam00089	Trypsin	Trypsin.	GO:0006915|apoptotic process;GO:0019835|cytolysis;GO:0045087|innate immune response;	GO:0005576|extracellular region;	GO:0004252|serine-type endopeptidase activity;GO:0008236|serine-type peptidase activity;	.	.
FBgn0051473	17	1.29367	3	0.177366	7.29376	2.86666	0.000163457	6.47075e-05	up	yes	FBgn0051473	protein_coding	chr3R:7811814-7813009:+	gi|24644903|ref|NP_731188.1|	1383	0	CG31473 [Drosophila melanogaster]	gi|281361285|ref|NM_169196.2|	981	0	Drosophila melanogaster CG31473 (CG31473), mRNA	B8EAI0	99.8	3e-23	Pyridoxine/pyridoxamine 5'-phosphate oxidase	YPO2370	87.4	2e-19	COG0259	pfam01243	Pyridox_oxidase	Pyridoxamine 5'-phosphate oxidase.	GO:0008615|pyridoxine biosynthetic process;	.	GO:0010181|FMN binding;GO:0004733|pyridoxamine-phosphate oxidase activity;	K00275	pdxH, PNPO; pyridoxamine 5'-phosphate oxidase [EC:1.4.3.5]
FBgn0039070	79	6.01175	14	0.82771	7.26311	2.86059	4.75331e-16	2.93825e-16	up	yes	FBgn0039070	protein_coding	chr3R:23286093-23288051:-	gi|24649281|ref|NP_651139.1|	2934	0	CG17083 [Drosophila melanogaster]	gi|281362361|ref|NM_142882.2|	1959	0	Drosophila melanogaster CG17083 (CG17083), mRNA	.	.	.	.	.	.	.	.	pfam13166	AAA_13	AAA domain. This family of domains contain a P-loop motif that is characteristic of the AAA superfamily. Many of the proteins in this family are conjugative transfer proteins. This family includes the PrrC protein that is thought to be the active component of the anticodon nuclease.	.	.	.	.	.
FBgn0039916	44	3.34831	8	0.472977	7.07924	2.82359	1.76264e-09	8.89909e-10	up	yes	FBgn0039916	protein_coding	chr4:636131-646556:-	gi|116007112|ref|NP_001036250.1|	4720	0	CG9935, isoform B [Drosophila melanogaster]	gi|442614437|ref|NM_143674.2|	2971	0	Drosophila melanogaster CG9935 (CG9935), transcript variant A, mRNA	Q13002	636	0	Glutamate receptor ionotropic, kainate 2	.	.	.	.	pfam00060	Lig_chan	Ligand-gated ion channel. This family includes the four transmembrane regions of the ionotropic glutamate receptors and NMDA receptors.	GO:0001662|behavioral fear response;GO:0006874|cellular calcium ion homeostasis;GO:0007268|synaptic transmission;GO:0060079|excitatory postsynaptic potential;GO:0007215|glutamate receptor signaling pathway;GO:0060080|inhibitory postsynaptic potential;GO:0006886|intracellular protein transport;GO:0050804|modulation of synaptic transmission;GO:0043524|negative regulation of neuron apoptotic process…	GO:0030054|cell junction;GO:0032839|dendrite cytoplasm;GO:0005887|integral component of plasma membrane;GO:0032983|kainate selective glutamate receptor complex;GO:0043204|perikaryon;GO:0005886|plasma membrane;GO:0014069|postsynaptic density;GO:0045211|postsynaptic membrane;GO:0042734|presynaptic membrane;GO:0043195|terminal bouton;	GO:0005234|extracellular-glutamate-gated ion channel activity;GO:0015277|kainate selective glutamate receptor activity;GO:0015276|ligand-gated ion channel activity;	K05202	GRIK2; glutamate receptor, ionotropic kainate 2
FBgn0032789	11	0.837079	2	0.118244	7.07924	2.82359	0.00261983	0.000937803	up	yes	FBgn0032789	protein_coding	chr2L:19487490-19488691:+	gi|189458959|gb|ACD99469.1|	1700	0	IP19511p [Drosophila melanogaster]	gi|320545258|ref|NM_206005.2|	1145	0	Drosophila melanogaster CG13083 (CG13083), mRNA	.	.	.	.	.	.	.	.	pfam13166	AAA_13	AAA domain. This family of domains contain a P-loop motif that is characteristic of the AAA superfamily. Many of the proteins in this family are conjugative transfer proteins. This family includes the PrrC protein that is thought to be the active component of the anticodon nuclease.	.	.	.	.	.
FBgn0037375	11	0.837079	2	0.118244	7.07924	2.82359	0.00261983	0.000937803	up	yes	FBgn0037375	protein_coding	chr3R:5781762-5787465:+	gi|281360140|ref|NP_001163523.1|	3293	0	katanin p60-like 1, isoform E [Drosophila melanogaster]	gi|281360143|ref|NM_001170054.1|	2479	0	Drosophila melanogaster katanin p60-like 1 (kat-60L1), transcript variant G, mRNA	Q0IIR9	441	1e-144	Katanin p60 ATPase-containing subunit A1	.	.	.	.	pfam00004	AAA	ATPase family associated with various cellular activities (AAA). AAA family proteins often perform chaperone-like functions that assist in the assembly, operation, or disassembly of protein complexes.	GO:0051301|cell division;GO:0031122|cytoplasmic microtubule organization;GO:0051013|microtubule severing;GO:0007067|mitotic nuclear division;	GO:0005813|centrosome;GO:0005737|cytoplasm;GO:0005874|microtubule;GO:0030496|midbody;GO:0005634|nucleus;GO:0005819|spindle;GO:0000922|spindle pole;	GO:0005524|ATP binding;GO:0008568|microtubule-severing ATPase activity;	K07767	KATNA1; katanin p60 ATPase-containing subunit A1 [EC:3.6.4.3]
FBgn0265888	11	0.837079	2	0.118244	7.07924	2.82359	0.00261983	0.000937803	up	yes	FBgn0265888	protein_coding	chr3L:19555533-19557202:-	gi|900902834|gb|KMZ00563.1|	389	4e-42	uncharacterized protein Dsimw501_GD27157, isoform B [Drosophila simulans]	gi|28603912|gb|AC009376.7|	506	0	Drosophila melanogaster 3 BAC RPCI98-1D4 (Roswell Park Cancer Institute Human PAC library) complete sequence	.	.	.	.	.	.	.	.	pfam09797	NatB_MDM20	N-acetyltransferase B complex (NatB) non catalytic subunit. This is the non-catalytic subunit of the N-terminal acetyltransferase B complex (NatB). The NatB complex catalyses the acetylation of the amino-terminal methionine residue of all proteins beginning with Met-Asp or Met-Glu and of some proteins beginning with Met-Asn or Met-Met. In Saccharomyces cerevisiae this subunit is called MDM20 and …	.	.	.	.	.
FBgn0031397	194	14.763	36	2.1284	6.93622	2.79415	3.11335e-36	2.95806e-36	up	yes	FBgn0031397	protein_coding	chr2L:2209574-2212571:-	gi|19920556|ref|NP_608654.1|	2964	0	CG15385, isoform A [Drosophila melanogaster]	gi|320544421|ref|NM_134810.3|	2635	0	Drosophila melanogaster CG15385 (CG15385), transcript variant A, mRNA	Q8BHA9	105	1e-22	2-phosphoxylose phosphatase 1	.	.	.	.	pfam00328	His_Phos_2	Histidine phosphatase superfamily (branch 2). The histidine phosphatase superfamily is so named because catalysis centres on a conserved His residue that is transiently phosphorylated during the catalytic cycle. Other conserved residues contribute to a 'phosphate pocket' and interact with the phospho group of substrate before, during and after its transfer to the His residue. Structure and sequen…	GO:0050650|chondroitin sulfate proteoglycan biosynthetic process;GO:0006024|glycosaminoglycan biosynthetic process;GO:0010909|positive regulation of heparan sulfate proteoglycan biosynthetic process;	GO:0005794|Golgi apparatus;GO:0000139|Golgi membrane;GO:0016021|integral component of membrane;	GO:0003993|acid phosphatase activity;GO:0016791|phosphatase activity;	.	.
FBgn0041713	32	2.43514	6	0.354733	6.86471	2.7792	3.56677e-07	1.63214e-07	up	yes	FBgn0041713	protein_coding	chr2L:15035394-15037841:+	gi|28574202|ref|NP_523570.3|	2358	0	yellow-c, isoform A [Drosophila melanogaster]	gi|21064752|gb|AY113601.1|	1519	0	Drosophila melanogaster RH54244 full insert cDNA	Q9BI18	334	1e-105	Protein yellow	DR1790	61.2	2e-09	COG3386	pfam03022	MRJP	Major royal jelly protein. Royal jelly is the food of queen bee larvae, and is responsible for the high reproductive ability of the queen. Major royal jelly proteins make up around 90% of larval jelly proteins. This family also the sequence-related yellow protein of drosophila which controls pigmentation of the adult cuticle and larval mouth parts.	GO:0060179|male mating behavior;GO:0042438|melanin biosynthetic process;GO:0007275|multicellular organismal development;	GO:0005576|extracellular region;	.	.	.
FBgn0022770	16	1.21757	3	0.177366	6.86471	2.7792	0.000318593	0.000123442	up	yes	FBgn0022770	protein_coding	chrX:20244647-20248203:+	gi|17647807|ref|NP_523418.1|	1238	5e-168	peritrophin A, isoform A [Drosophila melanogaster]	gi|310772289|gb|BT125733.1|	1377	0	Drosophila melanogaster MIP27520 full insert cDNA	.	.	.	.	.	.	.	.	pfam01607	CBM_14	Chitin binding Peritrophin-A domain. This domain is called the Peritrophin-A domain and is found in chitin binding proteins particularly peritrophic matrix proteins of insects and animal chitinases. Copies of the domain are also found in some baculoviruses. Relevant references that describe proteins with this domain include. It is an extracellular domain that contains six conserved cysteines that…	.	.	.	.	.
FBgn0031865	16	1.21757	3	0.177366	6.86471	2.7792	0.000318593	0.000123442	up	yes	FBgn0031865	protein_coding	chr2L:6860905-6870389:-	gi|45550940|ref|NP_723224.2|	3110	0	Na[+]/H[+] hydrogen antiporter 1, isoform A [Drosophila melanogaster]	gi|326633300|gb|BT126166.1|	2714	0	Drosophila melanogaster RE57869 full insert cDNA	Q86UD5	222	3e-61	Mitochondrial sodium/hydrogen exchanger 9B2	MTH760	104	6e-23	COG0025	pfam00999	Na_H_Exchanger	Sodium/hydrogen exchanger family. Na/H antiporters are key transporters in maintaining the pH of actively metabolizing cells. The molecular mechanisms of antiport are unclear. These antiporters contain 10-12 transmembrane regions (M) at the amino-terminus and a large cytoplasmic region at the carboxyl terminus. The transmembrane regions M3-M12 share identity with other members of the family. The …	GO:0034220|ion transmembrane transport;GO:2001206|positive regulation of osteoclast development;GO:0006814|sodium ion transport;	GO:0016021|integral component of membrane;GO:0005743|mitochondrial inner membrane;	GO:0005451|monovalent cation:proton antiporter activity;	.	.
FBgn0032733	16	1.21757	3	0.177366	6.86471	2.7792	0.000318593	0.000123442	up	yes	FBgn0032733	protein_coding	chr2L:18988268-18990233:-	gi|665408673|ref|NP_001286080.1|	2762	0	CG15170, isoform B [Drosophila melanogaster]	gi|320545214|ref|NM_136083.2|	1718	0	Drosophila melanogaster CG15170 (CG15170), transcript variant A, mRNA	.	.	.	.	.	.	.	.	pfam05444	DUF753	Protein of unknown function (DUF753). This family contains sequences with are repeated in several uncharacterized proteins from Drosophila melanogaster.	.	.	.	.	.
FBgn0037845	16	1.21757	3	0.177366	6.86471	2.7792	0.000318593	0.000123442	up	yes	FBgn0037845	protein_coding	chr3R:10858202-10859813:-	gi|24645795|ref|NP_650028.1|	2103	0	CG14694 [Drosophila melanogaster]	gi|442618509|ref|NM_141771.3|	1369	0	Drosophila melanogaster CG14694 (CG14694), mRNA	Q4R877	205	2e-58	Thiamine transporter 2	.	.	.	.	pfam01770	Folate_carrier	Reduced folate carrier. The reduced folate carrier (a transmembrane glycoprotein) transports reduced folate into mammalian cells via the carrier mediated mechanism (as opposed to the receptor mediated mechanism) it also transports cytotoxic folate analogues used in chemotherapy, such as methotrexate (MTX). Mammalian cells have an absolute requirement for exogenous folates which are needed for gro…	.	GO:0016021|integral component of membrane;	GO:0015403|thiamine uptake transmembrane transporter activity;	.	.
FBgn0030985	21	1.59806	4	0.236488	6.75745	2.75648	4.01894e-05	1.65153e-05	up	yes	FBgn0030985	protein_coding	chrX:19135081-19135868:-	gi|359339178|gb|AEV23922.1|	718	2e-93	FI17338p1 [Drosophila melanogaster]	gi|442616903|ref|NM_133122.2|	734	0	Drosophila melanogaster Odorant-binding protein 18a (Obp18a), mRNA	.	.	.	.	.	.	.	.	pfam01395	PBP_GOBP	PBP/GOBP family. The olfactory receptors of terrestrial animals exist in an aqueous environment, yet detect odorants that are primarily hydrophobic. The aqueous solubility of hydrophobic odorants is thought to be greatly enhanced via odorant binding proteins which exist in the extracellular fluid surrounding the odorant receptors. This family is composed of pheromone binding proteins (PBP), which…	.	.	.	.	.
FBgn0038980	21	1.59806	4	0.236488	6.75745	2.75648	4.01894e-05	1.65153e-05	up	yes	FBgn0038980	protein_coding	chr3R:22497215-22520078:+	gi|345842545|gb|AEO17899.1|	2912	0	RH07250p1 [Drosophila melanogaster]	gi|442620486|ref|NM_001275914.1|	5007	0	Drosophila melanogaster octopamine beta1 receptor (Octbeta1R), transcript variant E, mRNA	Q9VCZ3	967	0	Octopamine receptor beta-1R	.	.	.	.	pfam00001	7tm_1	7 transmembrane receptor (rhodopsin family). This family contains, amongst other G-protein-coupled receptors (GCPRs), members of the opsin family, which have been considered to be typical members of the rhodopsin superfamily. They share several motifs, mainly the seven transmembrane helices, GCPRs of the rhodopsin superfamily. All opsins bind a chromophore, such as 11-cis-retinal. The function of…	GO:0007189|adenylate cyclase-activating G-protein coupled receptor signaling pathway;GO:0007188|adenylate cyclase-modulating G-protein coupled receptor signaling pathway;GO:0007186|G-protein coupled receptor signaling pathway;GO:0045886|negative regulation of synaptic growth at neuromuscular junction;GO:0010579|positive regulation of adenylate cyclase activity involved in G-protein coupled recept…	GO:0016021|integral component of membrane;GO:0005887|integral component of plasma membrane;	GO:0004935|adrenergic receptor activity;GO:0008227|G-protein coupled amine receptor activity;GO:0004993|serotonin receptor activity;GO:0004989|octopamine receptor activity;	.	.
FBgn0051202	21	1.59806	4	0.236488	6.75745	2.75648	4.01894e-05	1.65153e-05	up	yes	FBgn0051202	protein_coding	chr3R:29928701-29930386:-	gi|24651221|ref|NP_733331.1|	2862	0	CG31202 [Drosophila melanogaster]	gi|281362819|ref|NM_170452.3|	1686	0	Drosophila melanogaster CG31202 (CG31202), mRNA	P53624	479	4e-160	Mannosyl-oligosaccharide alpha-1,2-mannosidase IA	.	.	.	.	pfam01532	Glyco_hydro_47	Glycosyl hydrolase family 47. Members of this family are alpha-mannosidases that catalyse the hydrolysis of the terminal 1,2-linked alpha-D-mannose residues in the oligo-mannose oligosaccharide Man(9)(GlcNAc)(2).	GO:0008340|determination of adult lifespan;GO:0035010|encapsulation of foreign target;GO:0006491|N-glycan processing;GO:0072347|response to anesthetic;	GO:0012505|endomembrane system;GO:0005783|endoplasmic reticulum;GO:0000139|Golgi membrane;GO:0016021|integral component of membrane;	GO:0005509|calcium ion binding;GO:0004571|mannosyl-oligosaccharide 1,2-alpha-mannosidase activity;	K01230	MAN1; mannosyl-oligosaccharide alpha-1,2-mannosidase [EC:3.2.1.113]
FBgn0037730	82	6.24004	16	0.945954	6.59656	2.72171	7.59854e-16	4.66973e-16	up	yes	FBgn0037730	protein_coding	chr3R:9681415-9684264:-	gi|24645459|ref|NP_649927.2|	2805	0	CG9444, isoform A [Drosophila melanogaster]	gi|442618300|ref|NM_001275502.1|	2062	0	Drosophila melanogaster CG9444 (CG9444), transcript variant B, mRNA	P91679	217	1e-59	Peptide transporter family 1	ECU11g1050	184	6e-50	COG3104	pfam00854	PTR2	POT family. The POT (proton-dependent oligopeptide transport) family all appear to be proton dependent transporters.	GO:0006857|oligopeptide transport;GO:0015031|protein transport;	GO:0005887|integral component of plasma membrane;	GO:0005427|proton-dependent oligopeptide secondary active transmembrane transporter activity;	.	.
FBgn0085227	35	2.66343	7	0.413855	6.43567	2.68609	1.70108e-07	7.94032e-08	up	yes	FBgn0085227	protein_coding	chr2R:19682446-19682977:-	.	.	.	.	gi|50872390|gb|AC009738.3|	532	0	Drosophila melanogaster clone BACR02J10, complete sequence	.	.	.	.	.	.	.	.	pfam00172	Zn_clus	Fungal Zn(2)-Cys(6) binuclear cluster domain.	.	.	.	.	.
FBgn0260763	15	1.14147	3	0.177366	6.43567	2.68609	0.000618404	0.000234119	up	yes	FBgn0260763	protein_coding	chr2R:17684855-17685548:+	gi|281363582|ref|NP_001163180.1|	486	3e-59	CG42561 [Drosophila melanogaster]	gi|326633306|gb|BT126169.1|	566	0	Drosophila melanogaster IP04093 full insert cDNA	.	.	.	.	.	.	.	.	pfam11207	DUF2989	Protein of unknown function (DUF2989). Some members in this bacterial family of proteins are annotated as lipoproteins however this cannot be confirmed.	.	.	.	.	.
FBgn0030108	10	0.760981	2	0.118244	6.43567	2.68609	0.0051867	0.00180237	up	yes	FBgn0030108	protein_coding	chrX:9227137-9228827:+	gi|28571153|ref|NP_511097.3|	1938	0	gustatory receptor 8a [Drosophila melanogaster]	gi|85861102|gb|BT024439.1|	1509	0	Drosophila melanogaster IP01996 full insert cDNA	Q9W367	751	0	Gustatory receptor 8a	.	.	.	.	pfam08395	7tm_7	7tm Chemosensory receptor. This family includes a number of gustatory and odorant receptors mainly from insect species such as A. gambiae and D. melanogaster. They are classified as G-protein-coupled receptors (GPCRs), or seven-transmembrane receptors. They show high sequence divergence, consistent with an ancient origin for the family.	GO:0007635|chemosensory behavior;GO:0050912|detection of chemical stimulus involved in sensory perception of taste;GO:0008049|male courtship behavior;GO:0010037|response to carbon dioxide;GO:0017085|response to insecticide;GO:1901354|response to L-canavanine;GO:0050913|sensory perception of bitter taste;GO:0019233|sensory perception of pain;GO:0050909|sensory perception of taste;	GO:0030424|axon;GO:0030425|dendrite;GO:0016021|integral component of membrane;GO:0043025|neuronal cell body;GO:0005886|plasma membrane;	GO:0004984|olfactory receptor activity;GO:0033041|sweet taste receptor activity;GO:0008527|taste receptor activity;	K08471	GR; gustatory receptor
FBgn0038705	10	0.760981	2	0.118244	6.43567	2.68609	0.0051867	0.00180237	up	yes	FBgn0038705	protein_coding	chr3R:19409175-19411265:+	gi|900913160|gb|KMZ02662.1|	1967	0	uncharacterized protein Dsimw501_GD19291 [Drosophila simulans]	gi|281362070|ref|NM_001104365.2|	1815	0	Drosophila melanogaster CG11626 (CG11626), mRNA	P34528	150	5e-38	Putative serine protease K12H4.7	.	.	.	.	pfam05577	Peptidase_S28	Serine carboxypeptidase S28. These serine proteases include several eukaryotic enzymes such as lysosomal Pro-X carboxypeptidase, dipeptidyl-peptidase II, and thymus-specific serine peptidase.	GO:0045087|innate immune response;GO:0006508|proteolysis;	.	GO:0008239|dipeptidyl-peptidase activity;GO:0004185|serine-type carboxypeptidase activity;	.	.
FBgn0039490	10	0.760981	2	0.118244	6.43567	2.68609	0.0051867	0.00180237	up	yes	FBgn0039490	protein_coding	chr3R:27118646-27121590:+	gi|24650534|ref|NP_651540.1|	4074	0	CG5882 [Drosophila melanogaster]	gi|24650533|ref|NM_143283.1|	2601	0	Drosophila melanogaster CG5882 (CG5882), mRNA	Q5T655	144	6e-34	Cilia- and flagella-associated protein 58	.	.	.	.	pfam01576	Myosin_tail_1	Myosin tail. The myosin molecule is a multi-subunit complex made up of two heavy chains and four light chains it is a fundamental contractile protein found in all eukaryote cell types. This family consists of the coiled-coil myosin heavy chain tail region. The coiled-coil is composed of the tail from two molecules of myosin. These can then assemble into the macromolecular thick filament. The coil…	.	GO:0005929|cilium;GO:0005615|extracellular space;	.	.	.
FBgn0262681	10	0.760981	2	0.118244	6.43567	2.68609	0.0051867	0.00180237	up	yes	FBgn0262681	protein_coding	chr3L:157818-158211:-	gi|223950557|gb|ACN29362.1|	358	1e-41	MIP06502p [Drosophila melanogaster]	gi|21490152|gb|AC105293.2|	394	0	Drosophila melanogaster 3L BAC RP98-45O17 (Roswell Park Cancer Institute Drosophila BAC Library) complete sequence	.	.	.	.	.	.	.	.	pfam14839	DOR	DOR family. This family of proteins regulate autophagy and gene transcription.	.	.	.	.	.
FBgn0265313	10	0.760981	2	0.118244	6.43567	2.68609	0.0051867	0.00180237	up	yes	FBgn0265313	protein_coding	chr2R:9138486-9141981:+	gi|20129815|ref|NP_610461.1|	415	2e-46	CG8788, isoform A [Drosophila melanogaster]	gi|19527560|gb|AY084157.1|	1252	0	Drosophila melanogaster RE35124 full insert cDNA	.	.	.	.	.	.	.	.	pfam01500	Keratin_B2	Keratin, high sulfur B2 protein. High sulfur proteins are cysteine-rich proteins synthesized during the differentiation of hair matrix cells, and form hair fibres in association with hair keratin intermediate filaments. This family has been divided up into four regions, with the second region containing 8 copies of a short repeat. This family is also known as B2 or KAP1.	.	.	.	.	.
FBgn0003983	5	0.38049	1	0.0591221	6.43567	2.68609	0.0480974	0.0148094	up	yes	FBgn0003983	protein_coding	chr2L:13411141-13411631:-	gi|117935481|gb|ABK57079.1|	272	1e-27	IP02755p [Drosophila melanogaster]	gi|50872275|gb|AC092218.2|	491	0	Drosophila melanogaster clone BACR12B06, complete sequence	Q06521	85.5	4e-20	Vitelline membrane protein Vm34Ca	.	.	.	.	pfam10542	Vitelline_membr	Vitelline membrane cysteine-rich region. In Drosophila melanogaster the vitelline membrane (VM) is the first layer of the eggshell produced by the follicular epithelium. It is composed of at least four different proteins. VM proteins are similarly organized with a central highly conserved 38-amino acid domain which is flanked by unrelated regions. The domain contains three highly conserved cystei…	.	GO:0005576|extracellular region;	.	.	.
FBgn0024244	5	0.38049	1	0.0591221	6.43567	2.68609	0.0480974	0.0148094	up	yes	FBgn0024244	protein_coding	chr2L:3539247-3548423:+	gi|24581479|ref|NP_722921.1|	435	2e-47	drumstick, isoform A [Drosophila melanogaster]	gi|17944880|gb|AY070883.1|	2276	0	Drosophila melanogaster LD26791 full insert cDNA	Q9VQS6	157	2e-44	Protein drumstick	.	.	.	.	pfam00096	zf-C2H2	Zinc finger, C2H2 type. The C2H2 zinc finger is the classical zinc finger domain. The two conserved cysteines and histidines co-ordinate a zinc ion. The following pattern describes the zinc finger. #-X-C-X(1-5)-C-X3-#-X5-#-X2-H-X(3-6)-[H/C] Where X can be any amino acid, and numbers in brackets indicate the number of residues. The positions marked # are those that are important for the stable fol…	GO:0048565|digestive tract development;GO:0048617|embryonic foregut morphogenesis;GO:0048619|embryonic hindgut morphogenesis;GO:0009880|embryonic pattern specification;GO:0007440|foregut morphogenesis;GO:0007442|hindgut morphogenesis;GO:0016348|imaginal disc-derived leg joint morphogenesis;GO:0000122|negative regulation of transcription from RNA polymerase II promoter;GO:0045892|negative regulati…	GO:0005634|nucleus;	GO:0003677|DNA binding;GO:0046872|metal ion binding;	.	.
FBgn0029161	5	0.38049	1	0.0591221	6.43567	2.68609	0.0480974	0.0148094	up	yes	FBgn0029161	protein_coding	chr2L:6046516-6048706:-	gi|195473709|ref|XP_002089135.1|	1094	3e-146	kisir [Drosophila yakuba]	gi|14578097|gb|AC092216.1|AC092216	2056	0	Drosophila melanogaster, chromosome 2L, region 25F-26A, BAC clone BACR10M11, complete sequence	Q9V3U9	425	2e-147	Protein slowmo	.	.	.	.	pfam04707	PRELI	PRELI-like family. This family includes a conserved region found in the PRELI protein and yeast YLR168C gene MSF1 product. The function of this protein is unknown, though it is thought to be involved in intra-mitochondrial protein sorting. This region is also found in a number of other eukaryotic proteins.	GO:0030706|germarium-derived oocyte differentiation;GO:0008345|larval locomotory behavior;GO:0007275|multicellular organismal development;GO:0030432|peristalsis;GO:0007283|spermatogenesis;	GO:0005758|mitochondrial intermembrane space;GO:0005739|mitochondrion;	GO:1990050|phosphatidic acid transporter activity;	.	.
FBgn0030340	5	0.38049	1	0.0591221	6.43567	2.68609	0.0480974	0.0148094	up	yes	FBgn0030340	protein_coding	chrX:11842662-11846099:-	gi|384229085|gb|AFH68353.1|	1343	3e-164	FI20132p1 [Drosophila melanogaster]	gi|384229084|gb|BT133429.1|	3265	0	Drosophila melanogaster FI20132 full insert cDNA	.	.	.	.	.	.	.	.	pfam02068	Metallothio_PEC	Plant PEC family metallothionein.	.	.	.	.	.
FBgn0031976	5	0.38049	1	0.0591221	6.43567	2.68609	0.0480974	0.0148094	up	yes	FBgn0031976	protein_coding	chr2L:8026914-8039788:-	gi|281364595|ref|NP_609175.2|	2098	0	CG7367, isoform C [Drosophila melanogaster]	gi|281364592|ref|NM_001169435.1|	1493	0	Drosophila melanogaster CG7367 (CG7367), transcript variant B, mRNA	P54315	149	5e-38	Inactive pancreatic lipase-related protein 1	.	.	.	.	pfam00151	Lipase	Lipase.	GO:0006629|lipid metabolic process;	GO:0005576|extracellular region;	GO:0005509|calcium ion binding;GO:0004806|triglyceride lipase activity;	K14074	PNLIPRP1, PLRP1; pancreatic lipase-related protein 1 [EC:3.1.1.3]
FBgn0033997	5	0.38049	1	0.0591221	6.43567	2.68609	0.0480974	0.0148094	up	yes	FBgn0033997	protein_coding	chr2R:15204654-15206334:+	gi|900892372|gb|KMY93917.1|	1981	0	uncharacterized protein Dsimw501_GD11102 [Drosophila simulans]	gi|50872314|gb|AC090900.3|	1681	0	Drosophila melanogaster clone BACR30C07, complete sequence	.	.	.	.	.	.	.	.	pfam03871	RNA_pol_Rpb5_N	RNA polymerase Rpb5, N-terminal domain. Rpb5 has a bipartite structure which includes a eukaryote-specific N-terminal domain and a C-terminal domain resembling the archaeal RNAP subunit H. The N-terminal domain is involved in DNA binding and is part of the jaw module in the RNA pol II structure. This module is important for positioning the downstream DNA.	.	.	.	.	.
FBgn0034272	5	0.38049	1	0.0591221	6.43567	2.68609	0.0480974	0.0148094	up	yes	FBgn0034272	protein_coding	chr2R:17744101-17746005:+	gi|221330374|ref|NP_611259.2|	3127	0	ionotropic receptor 54a [Drosophila melanogaster]	gi|13811821|gb|AC091500.1|AC091500	1905	0	Drosophila melanogaster, chromosome 2R, region 54F-55A, BAC clone BACR20E20, complete sequence	.	.	.	.	.	.	.	.	pfam03092	BT1	BT1 family. Members of this family are transmembrane proteins. Several are Leishmania putative proteins that are thought to be pteridine transporters. One such protein, previously termed (and is still annotated as) ORFG, was shown to encode a biopterin transport protein using null mutants, thus being subsequently renamed BT1. The significant similarity of ORFG/BT1 to Trypanosoma brucei ESAG10 (a …	.	.	.	.	.
FBgn0035782	5	0.38049	1	0.0591221	6.43567	2.68609	0.0480974	0.0148094	up	yes	FBgn0035782	protein_coding	chr3L:7436808-7437466:-	gi|24660112|ref|NP_648122.1|	821	4e-109	CG14835 [Drosophila melanogaster]	gi|281365779|ref|NM_139865.2|	659	0	Drosophila melanogaster CG14835 (CG14835), mRNA	.	.	.	.	.	.	.	.	pfam04214	DUF411	Protein of unknown function, DUF. The function of the members of this bacterial protein family is unknown. Some members may be involved in conferring cation resistance.	.	.	.	.	.
FBgn0035952	5	0.38049	1	0.0591221	6.43567	2.68609	0.0480974	0.0148094	up	yes	FBgn0035952	protein_coding	chr3L:8989069-8990228:-	gi|24661300|ref|NP_648278.1|	1259	2e-172	CG5280 [Drosophila melanogaster]	gi|442631186|ref|NM_140021.2|	986	0	Drosophila melanogaster CG5280 (CG5280), mRNA	Q9VSS7	489	9e-174	UPF0193 protein EVG1 homolog	.	.	.	.	pfam05250	UPF0193	Uncharacterized protein family (UPF0193). This family of proteins is functionally uncharacterized.	GO:0006482|protein demethylation;GO:0002028|regulation of sodium ion transport;	.	GO:0051722|protein C-terminal methylesterase activity;GO:0019901|protein kinase binding;GO:0051723|protein methylesterase activity;GO:0008601|protein phosphatase type 2A regulator activity;	.	.
FBgn0037436	5	0.38049	1	0.0591221	6.43567	2.68609	0.0480974	0.0148094	up	yes	FBgn0037436	protein_coding	chr3R:6349243-6350512:+	gi|24644582|ref|NP_649647.1|	1246	8e-171	hormone receptor 83 [Drosophila melanogaster]	gi|24644581|ref|NM_141390.1|	837	0	Drosophila melanogaster hormone receptor 83 (Hr83), mRNA	P70052	116	3e-28	Nuclear receptor subfamily 2 group E member 1	.	.	.	.	pfam00105	zf-C4	Zinc finger, C4 type (two domains). In nearly all cases, this is the DNA binding domain of a nuclear hormone receptor. The alignment contains two Zinc finger domains that are too dissimilar to be aligned with each other.	GO:0007275|multicellular organismal development;GO:0006351|transcription, DNA-templated;	GO:0005634|nucleus;	GO:0043565|sequence-specific DNA binding;GO:0003707|steroid hormone receptor activity;GO:0003700|transcription factor activity, sequence-specific DNA binding;GO:0008270|zinc ion binding;	K08545	NR2E1, TLX, tll; nuclear receptor subfamily 2 group E member 1
FBgn0038205	5	0.38049	1	0.0591221	6.43567	2.68609	0.0480974	0.0148094	up	yes	FBgn0038205	protein_coding	chr3R:14112451-14118450:-	gi|45553361|ref|NP_996208.1|	3399	0	kinesin family member 19A ortholog [Drosophila melanogaster]	gi|442619019|ref|NM_206486.3|	2683	0	Drosophila melanogaster kinesin family member 19A ortholog (Kif19A), mRNA	Q99PT9	403	7e-123	Kinesin-like protein KIF19	.	.	.	.	pfam00225	Kinesin	Kinesin motor domain.	GO:0060404|axonemal microtubule depolymerization;GO:0007018|microtubule-based movement;GO:0070462|plus-end specific microtubule depolymerization;	GO:0005930|axoneme;GO:0005929|cilium;GO:0005737|cytoplasm;GO:0005871|kinesin complex;GO:0005874|microtubule;	GO:0005524|ATP binding;GO:0008574|ATP-dependent microtubule motor activity, plus-end-directed;	K10401	KIF18_19; kinesin family member 18/19
FBgn0040697	5	0.38049	1	0.0591221	6.43567	2.68609	0.0480974	0.0148094	up	yes	FBgn0040697	protein_coding	chr3L:4182645-4184663:-	gi|24657324|ref|NP_652335.1|	2329	0	tipE homolog 3 [Drosophila melanogaster]	gi|320545560|ref|NM_144078.2|	1586	0	Drosophila melanogaster tipE homolog 3 (Teh3), mRNA	.	.	.	.	.	.	.	.	pfam00429	TLV_coat	ENV polyprotein (coat polyprotein).	.	.	.	.	.
FBgn0041707	5	0.38049	1	0.0591221	6.43567	2.68609	0.0480974	0.0148094	up	yes	FBgn0041707	protein_coding	chr3R:5376780-5377975:+	gi|312596946|gb|ADQ89796.1|	1427	0	GH04952p [Drosophila melanogaster]	gi|21428775|gb|AY119453.1|	1109	0	Drosophila melanogaster GH01053 full insert cDNA	.	.	.	.	.	.	.	.	pfam05281	Secretogranin_V	Neuroendocrine protein 7B2 precursor (Secretogranin V). The neuroendocrine protein 7B2 has a critical role in the proteolytic conversion and activation of proPC2, the enzyme responsible for the proteolytic conversion of many peptide hormone precursors. The 7B2 protein acts as an intracellular binding protein for proPC2, facilitates its maturation, and is required for its enzymatic activity. Proce…	.	.	.	.	.
FBgn0051446	5	0.38049	1	0.0591221	6.43567	2.68609	0.0480974	0.0148094	up	yes	FBgn0051446	protein_coding	chr3R:15693086-15694194:+	gi|442619283|ref|NP_001262610.1|	1136	2e-154	CG31446, isoform B [Drosophila melanogaster]	gi|442619282|ref|NM_001275681.1|	884	0	Drosophila melanogaster CG31446 (CG31446), transcript variant B, mRNA	.	.	.	.	.	.	.	.	pfam11700	ATG22	Vacuole effluxer Atg22 like. Autophagy is a major survival survival mechanism in which eukaryotes recycle cellular nutrients during stress conditions. Atg22, Avt3 and Avt4 are partially redundant vacuolar effluxes, which mediate the efflux of leucine and other amino acids resulting from autophagy. This family also includes other transporter proteins.	.	.	.	.	.
FBgn0263581	5	0.38049	1	0.0591221	6.43567	2.68609	0.0480974	0.0148094	up	yes	FBgn0263581	protein_coding	chr2L:20316005-20317623:-	gi|291490797|gb|ADE06714.1|	434	3e-49	MIP19243p [Drosophila melanogaster]	gi|386770205|ref|NR_048018.1|	1286	0	Drosophila melanogaster CR43606 (CR43606), ncRNA	.	.	.	.	.	.	.	.	pfam01545	Cation_efflux	Cation efflux family. Members of this family are integral membrane proteins, that are found to increase tolerance to divalent metal ions such as cadmium, zinc, and cobalt. These proteins are thought to be efflux pumps that remove these ions from cells.	.	.	.	.	.
FBgn0264295	5	0.38049	1	0.0591221	6.43567	2.68609	0.0480974	0.0148094	up	yes	FBgn0264295	protein_coding	chr2L:4007690-4007984:+	gi|221307738|gb|ABX00742.2|	251	5e-26	IP22003p [Drosophila melanogaster]	gi|442625806|ref|NM_001144317.2|	295	3e-152	Drosophila melanogaster CG43773 (CG43773), mRNA	.	.	.	.	.	.	.	.	pfam00850	Hist_deacetyl	Histone deacetylase domain. Histones can be reversibly acetylated on several lysine residues. Regulation of transcription is caused in part by this mechanism. Histone deacetylases catalyse the removal of the acetyl group. Histone deacetylases are related to other proteins.	.	.	.	.	.
FBgn0264517	5	0.38049	1	0.0591221	6.43567	2.68609	0.0480974	0.0148094	up	yes	FBgn0264517	protein_coding	chr3L:3940519-3941301:+	gi|21356425|ref|NP_647840.1|	330	7e-35	CG10863 [Drosophila melanogaster]	gi|442634313|ref|NR_073912.1|	382	0	Drosophila melanogaster CR43916 (CR43916), ncRNA	P15122	62	6e-11	Aldose reductase	SA1606	46.2	4e-06	COG0656	pfam00248	Aldo_ket_red	Aldo/keto reductase family. This family includes a number of K+ ion channel beta chain regulatory domains - these are reported to have oxidoreductase activity.	.	GO:0005737|cytoplasm;	GO:0004032|alditol:NADP+ 1-oxidoreductase activity;	K00011	E1.1.1.21, AKR1; aldehyde reductase [EC:1.1.1.21]
FBgn0265427	5	0.38049	1	0.0591221	6.43567	2.68609	0.0480974	0.0148094	up	yes	FBgn0265427	protein_coding	chr2R:12985367-12985995:+	.	.	.	.	gi|13184055|gb|AC007472.6|AC007472	629	0	Drosophila melanogaster, chromosome 2R, region 49E-49F, BAC clone BACR30D19, complete sequence	.	.	.	.	.	.	.	.	pfam12716	Apq12	Nuclear pore assembly and biogenesis. This is a family of conserved fungal proteins involved in nuclear pore assembly. Apq12 is an integral membrane protein of the nuclear envelope (NE) and endoplasmic reticulum. Its absence leads to a partial block in mRNA export and cold-sensitive defects in the growth and localisation of a subset of nucleoporins, particularly those asymmetrically localized to …	.	.	.	.	.
FBgn0265534	5	0.38049	1	0.0591221	6.43567	2.68609	0.0480974	0.0148094	up	yes	FBgn0265534	protein_coding	chrX:15807453-15807949:-	.	.	.	.	gi|14595766|gb|AC092401.1|AC092401	497	0	Drosophila melanogaster, chromosome X, region 13E-13F, BAC clone BACR25C18, complete sequence	.	.	.	.	.	.	.	.	pfam03402	V1R	Vomeronasal organ pheromone receptor family, V1R. This family represents one of two known vomeronasal organ receptor families, the V1R family.	.	.	.	.	.
FBgn0265940	5	0.38049	1	0.0591221	6.43567	2.68609	0.0480974	0.0148094	up	yes	FBgn0265940	protein_coding	chr2L:14234754-14235156:+	.	.	.	.	gi|14578108|gb|AC092227.1|AC092227	403	0	Drosophila melanogaster, chromosome 2L, region 35X-35X, BAC clone BACR20P10, complete sequence	.	.	.	.	.	.	.	.	pfam04080	Per1	Per1-like. PER1 is required for GPI-phospholipase A2 activity and is involved in lipid remodelling of GPI-anchored proteins.	.	.	.	.	.
FBgn0266929	64	4.87028	13	0.768587	6.33666	2.66372	1.92624e-12	1.06863e-12	up	yes	FBgn0266929	protein_coding	chr3L:3329281-3329597:+	.	.	.	.	gi|21397229|gb|AC091206.3|	317	2e-164	Drosophila melanogaster 3L BAC RP98-19M9 (Roswell Park Cancer Institute Drosophila BAC Library) complete sequence	.	.	.	.	.	.	.	.	pfam01696	Adeno_E1B_55K	Adenovirus EB1 55K protein / large t-antigen. This family consists of adenovirus E1B 55K protein or large t-antigen. E1B 55K binds p53 the tumor suppressor protein converting it from a transcriptional activator which responds to damaged DNA in to an unregulated repressor of genes with a p53 binding site. This protects the virus against p53 induced host antiviral responses and prevents apoptosis a…	.	.	.	.	.
FBgn0038395	265	20.166	54	3.19259	6.31649	2.65912	1.85449e-46	2.04906e-46	up	yes	FBgn0038395	protein_coding	chr3R:16044747-16046130:-	gi|213515582|gb|ACJ49255.1|	1410	0	RH45484p [Drosophila melanogaster]	gi|442619354|ref|NM_001275693.1|	1113	0	Drosophila melanogaster CG10407 (CG10407), transcript variant B, mRNA	Q9VBV3	82.8	4e-17	Protein takeout	.	.	.	.	pfam06585	JHBP	Haemolymph juvenile hormone binding protein (JHBP). This family consists of several insect-specific haemolymph juvenile hormone binding proteins (JHBP). Juvenile hormone regulates embryogenesis, maintains the status quo of larval development and stimulates reproductive maturation in the adult insect. JH is transported from the sites of its synthesis to target tissues by a haemolymph carrier calle…	GO:0008343|adult feeding behavior;GO:0042595|behavioral response to starvation;GO:0007623|circadian rhythm;GO:0007631|feeding behavior;GO:0008049|male courtship behavior;GO:0007617|mating behavior;GO:0042594|response to starvation;GO:0007622|rhythmic behavior;	GO:0005576|extracellular region;GO:0005615|extracellular space;	.	.	.
FBgn0031869	34	2.58733	7	0.413855	6.25179	2.64427	3.20864e-07	1.47272e-07	up	yes	FBgn0031869	protein_coding	chr2L:6932545-6942814:-	gi|442626474|ref|NP_001260170.1|	7787	0	CG18304, isoform D [Drosophila melanogaster]	gi|442626473|ref|NM_001273241.1|	6550	0	Drosophila melanogaster CG18304 (CG18304), transcript variant D, mRNA	Q5TF21	82.4	4e-14	Protein SOGA3	.	.	.	.	pfam01576	Myosin_tail_1	Myosin tail. The myosin molecule is a multi-subunit complex made up of two heavy chains and four light chains it is a fundamental contractile protein found in all eukaryote cell types. This family consists of the coiled-coil myosin heavy chain tail region. The coiled-coil is composed of the tail from two molecules of myosin. These can then assemble into the macromolecular thick filament. The coil…	GO:0010506|regulation of autophagy;	GO:0005615|extracellular space;GO:0016021|integral component of membrane;	.	.	.
FBgn0036482	34	2.58733	7	0.413855	6.25179	2.64427	3.20864e-07	1.47272e-07	up	yes	FBgn0036482	protein_coding	chr3L:15127940-15131378:-	gi|24664498|ref|NP_648751.1|	5359	0	CG13457, isoform B [Drosophila melanogaster]	gi|320545889|ref|NM_140494.2|	3284	0	Drosophila melanogaster CG13457 (CG13457), transcript variant B, mRNA	.	.	.	.	.	.	.	.	pfam03011	PFEMP	PFEMP DBL domain. PfEMP1 (Plasmodium falciparum erythrocyte membrane protein) has been identified as the rosetting ligand of the malaria parasite P. falciparum. Rosetting is the adhesion of infected erythrocytes with uninfected erythrocytes in the vasculature of the infected organ, and is associated with severe malaria. PfEMP1 interacts with Complement Receptor One on uninfected erythrocytes to f…	.	.	.	.	.
FBgn0031219	29	2.20684	6	0.354733	6.22115	2.63718	2.43898e-06	1.07447e-06	up	yes	FBgn0031219	protein_coding	chr2L:115365-116488:-	gi|85857836|gb|ABC86452.1|	711	9e-92	IP05472p [Drosophila melanogaster]	gi|320544376|ref|NM_134648.2|	1124	0	Drosophila melanogaster CG13694 (CG13694), transcript variant A, mRNA	.	.	.	.	.	.	.	.	pfam00050	Kazal_1	Kazal-type serine protease inhibitor domain. Usually indicative of serine protease inhibitors. However, kazal-like domains are also seen in the extracellular part of agrins, which are not known to be protease inhibitors. Kazal domains often occur in tandem arrays. Small alpha+beta fold containing three disulphides. Alignment also includes a single domain from transporters in the OATP/PGT family.	.	.	.	.	.
FBgn0032473	24	1.82635	5	0.295611	6.17824	2.6272	1.87893e-05	7.85702e-06	up	yes	FBgn0032473	protein_coding	chr2L:13160527-13163153:+	gi|24584011|ref|NP_609604.1|	3845	0	CG5204 [Drosophila melanogaster]	gi|24584010|ref|NM_135760.1|	2364	0	Drosophila melanogaster CG5204 (CG5204), mRNA	Q8JZL0	60.8	3e-08	Zinc finger protein 467	.	.	.	.	pfam04988	AKAP95	A-kinase anchoring protein 95 (AKAP95). A-kinase (or PKA)-anchoring protein AKAP95 is implicated in mitotic chromosome condensation by acting as a targeting molecule for the condensin complex. The protein contains two zinc fingers which are thought to mediate the binding of AKAP95 to DNA.	GO:0006355|regulation of transcription, DNA-templated;GO:0006351|transcription, DNA-templated;	GO:0005634|nucleus;	GO:0003677|DNA binding;GO:0046872|metal ion binding;	.	.
FBgn0035439	235	17.883	49	2.89698	6.17299	2.62597	7.32617e-41	7.49593e-41	up	yes	FBgn0035439	protein_coding	chr3L:3330063-3333181:+	gi|24656785|ref|NP_647808.1|	3502	0	CG14961 [Drosophila melanogaster]	gi|442629963|ref|NM_139551.3|	3063	0	Drosophila melanogaster CG14961 (CG14961), mRNA	.	.	.	.	.	.	.	.	pfam05760	IER	Immediate early response protein (IER). This family consists of several eukaryotic immediate early response (IER) 2 and 5 proteins. The role of IER5 is unclear although it play an important role in mediating the cellular response to mitogenic signals. Again, little is known about the function of IER2 although it is thought to play a role in mediating the cellular responses to a variety of extrace…	.	.	.	.	.
FBgn0039101	155	11.7952	33	1.95103	6.04563	2.59589	3.34037e-27	2.70079e-27	up	yes	FBgn0039101	protein_coding	chr3R:23682503-23683980:+	gi|320543184|ref|NP_651167.3|	2009	0	CG16710 [Drosophila melanogaster]	gi|320543183|ref|NM_142910.3|	1215	0	Drosophila melanogaster CG16710 (CG16710), mRNA	P13582	208	6e-61	Serine protease easter	VC1200	67	2e-11	COG5640	pfam00089	Trypsin	Trypsin.	GO:0009950|dorsal/ventral axis specification;GO:0007311|maternal specification of dorsal/ventral axis, oocyte, germ-line encoded;GO:0006508|proteolysis;GO:0008063|Toll signaling pathway;GO:0031638|zymogen activation;	GO:0005576|extracellular region;	GO:0008233|peptidase activity;GO:0004252|serine-type endopeptidase activity;GO:0008236|serine-type peptidase activity;	.	.
FBgn0032798	28	2.13075	6	0.354733	6.00662	2.58655	4.59868e-06	2.00009e-06	up	yes	FBgn0032798	protein_coding	chr2L:19518824-19525453:+	gi|24585263|ref|NP_609979.2|	7065	0	CG10132, isoform A [Drosophila melanogaster]	gi|159884078|gb|BT031096.1|	4685	0	Drosophila melanogaster GH25853 full insert cDNA	Q8YRI1	60.5	1e-07	Uncharacterized WD repeat-containing protein alr3466	all0438_2	69.7	1e-11	COG2319	pfam13191	AAA_16	AAA ATPase domain. This family of domains contain a P-loop motif that is characteristic of the AAA superfamily.	.	GO:0030054|cell junction;GO:0005615|extracellular space;GO:0045202|synapse;	GO:0030414|peptidase inhibitor activity;	.	.
FBgn0065099	69	5.25077	15	0.886832	5.92081	2.5658	7.99051e-13	4.48469e-13	up	yes	FBgn0065099	protein_coding	chr3R:7474553-7474996:-	.	.	.	.	gi|442622140|ref|NR_002493.3|	444	0	Drosophila melanogaster small nuclear RNA 7SK (snRNA:7SK), ncRNA	.	.	.	.	.	.	.	.	pfam13136	DUF3984	Protein of unknown function (DUF3984). This family of proteins is functionally uncharacterized. This family of proteins is found in eukaryotes. Proteins in this family are typically between 393 and 442 amino acids in length.	.	.	.	.	.
FBgn0085813	23	1.75026	5	0.295611	5.92081	2.5658	3.55595e-05	1.46984e-05	up	yes	FBgn0085813	protein_coding	chrX:23211192-23213166:+	gi|669214567|emb|CDW61368.1|	264	4e-31	hypothetical protein TTRE_0000982701, partial [Trichuris trichiura]	gi|364503169|gb|AC246465.1|	1975	0	Drosophila melanogaster clone BACR10E13, complete sequence	.	.	.	.	.	.	.	.	pfam15324	TALPID3	Hedgehog signalling target. TALPID3 is a family of eukaryotic proteins that are targets for Hedgehog signalling. Mutations in this gene noticed first in chickens lead to multiple abnormalities of development.	.	.	.	.	.
FBgn0267511	82	6.24004	18	1.0642	5.86361	2.55179	7.07726e-15	4.24099e-15	up	yes	FBgn0267511	protein_coding	chrrDNA:35941-38740:+	gi|820865920|ref|XP_012349428.1|	514	2e-58	PREDICTED: LOW QUALITY PROTEIN: uncharacterized protein LOC105736982 [Apis florea]	gi|158246|gb|M21017.1|DRORGAB	1708	0	D.melanogaster 18S, 5.8S 2S and 28S rRNA genes, complete, and 18S rRNA gene, 5' end, clone pDm238	Q8TGM7	53.9	2e-07	Putative uncharacterized protein ART2	.	.	.	.	pfam05983	Med7	MED7 protein. This family consists of several eukaryotic proteins which are homologues of the yeast MED7 protein. Activation of gene transcription in metazoans is a multi-step process that is triggered by factors that recognize transcriptional enhancer sites in DNA. These factors work with co-activators such as MED7 to direct transcriptional initiation by the RNA polymerase II apparatus.	GO:0043457|regulation of cellular respiration;	GO:0005739|mitochondrion;	.	.	.
FBgn0053199	18	1.36977	4	0.236488	5.7921	2.53409	0.00028083	0.000109271	up	yes	FBgn0053199	protein_coding	chr2R:8947681-8951086:-	gi|28573980|ref|NP_788287.1|	309	1e-31	CG33199, isoform A [Drosophila melanogaster]	gi|15144385|gb|AC093049.1|	1264	0	Drosophila melanogaster, chromosome 2R, region 45A-45A, BAC clone BACR08E17, complete sequence	.	.	.	.	.	.	.	.	pfam04583	Baculo_p74	Baculoviridae p74 conserved region. Baculoviruses are distinct from other virus families in that there are two viral phenotypes: budded virus (BV) and occlusion-derived virus (ODV). BVs disseminate viral infection throughout the tissues of the host and ODVs transmit baculovirus between insect hosts. GFP tagging experiments implicate p74 as an ODV envelope protein.	.	.	.	.	.
FBgn0036995	9	0.684883	2	0.118244	5.7921	2.53409	0.0102148	0.00344385	up	yes	FBgn0036995	protein_coding	chr3L:20454690-20464862:-	gi|24667524|ref|NP_649228.1|	7501	0	artichoke, isoform A [Drosophila melanogaster]	gi|24667523|ref|NM_140971.1|	5071	0	Drosophila melanogaster artichoke (atk), transcript variant A, mRNA	O02833	128	4e-29	Insulin-like growth factor-binding protein complex acid labile subunit	alr0124_1	95.9	2e-19	COG4886	pfam13855	LRR_8	Leucine rich repeat.	GO:0007155|cell adhesion;	GO:0005615|extracellular space;	.	.	.
FBgn0042104	9	0.684883	2	0.118244	5.7921	2.53409	0.0102148	0.00344385	up	yes	FBgn0042104	protein_coding	chr3R:7780884-7783446:-	gi|262399425|gb|ACY65495.1|	2107	0	MIP13882p [Drosophila melanogaster]	gi|262399424|gb|BT100246.1|	1408	0	Drosophila melanogaster MIP13882 full insert cDNA	Q6TXF1	118	6e-28	Arrestin domain-containing protein 3	.	.	.	.	pfam00339	Arrestin_N	Arrestin (or S-antigen), N-terminal domain. Ig-like beta-sandwich fold. Scop reports duplication with C-terminal domain.	GO:0060613|fat pad development;GO:0031651|negative regulation of heat generation;GO:0090327|negative regulation of locomotion involved in locomotory behavior;GO:0044252|negative regulation of multicellular organismal metabolic process;GO:0071879|positive regulation of adrenergic receptor signaling pathway;GO:0051443|positive regulation of ubiquitin-protein transferase activity;GO:0007165|signal t…	GO:0005769|early endosome;GO:0005764|lysosome;GO:0005886|plasma membrane;	.	.	.
FBgn0052461	9	0.684883	2	0.118244	5.7921	2.53409	0.0102148	0.00344385	up	yes	FBgn0052461	protein_coding	chr3L:22954421-22955302:-	gi|66772245|gb|AAY55434.1|	1356	0	IP08521p [Drosophila melanogaster]	gi|386771646|ref|NM_168981.3|	882	0	Drosophila melanogaster CG32461 (CG32461), mRNA	.	.	.	.	.	.	.	.	pfam02366	PMT	Dolichyl-phosphate-mannose-protein mannosyltransferase. This is a family of Dolichyl-phosphate-mannose-protein mannosyltransferase proteins EC:2.4.1.109. These proteins are responsible for O-linked glycosylation of proteins, they catalyse the reaction:- Dolichyl phosphate D-mannose + protein <=> dolichyl phosphate + O-D-mannosyl-protein. Also in this family is the Drosophila rotated abdomen prote…	.	.	.	.	.
FBgn0266649	9	0.684883	2	0.118244	5.7921	2.53409	0.0102148	0.00344385	up	yes	FBgn0266649	protein_coding	chr3L:4345801-4347801:+	.	.	.	.	gi|56787658|gb|AC154043.1|	993	0	Drosophila melanogaster clone BACR39O11, complete sequence	.	.	.	.	.	.	.	.	pfam03035	RNA_capsid	Calicivirus putative RNA polymerase/capsid protein.	.	.	.	.	.
FBgn0039941	62	4.71808	14	0.82771	5.70016	2.511	1.98989e-11	1.07082e-11	up	yes	FBgn0039941	protein_coding	chrX:23068301-23081144:+	gi|281366826|ref|NP_001015257.2|	2707	0	CG17167, isoform D [Drosophila melanogaster]	gi|317453649|gb|BT125892.1|	2506	0	Drosophila melanogaster RE48874 full insert cDNA	Q28139	134	1e-30	Sodium/potassium/calcium exchanger 1	MA2008	65.1	3e-10	COG0530	pfam01699	Na_Ca_ex	Sodium/calcium exchanger protein. This is a family of sodium/calcium exchanger integral membrane proteins. This family covers the integral membrane regions of the proteins. Sodium/calcium exchangers regulate intracellular Ca2+ concentrations in many cells; cardiac myocytes, epithelial cells, neurons retinal rod photoreceptors and smooth muscle cells. Ca2+ is moved into or out of the cytosol depen…	GO:0006874|cellular calcium ion homeostasis;GO:0016056|rhodopsin mediated signaling pathway;GO:0007601|visual perception;	GO:0005887|integral component of plasma membrane;GO:0005886|plasma membrane;	GO:0005262|calcium channel activity;GO:0005509|calcium ion binding;GO:0008273|calcium, potassium:sodium antiporter activity;GO:0030955|potassium ion binding;GO:0031402|sodium ion binding;GO:0015293|symporter activity;	K13749	SLC24A1, NCKX1; solute carrier family 24 (sodium/potassium/calcium exchanger), member 1
FBgn0053300	31	2.35904	7	0.413855	5.70016	2.511	2.11206e-06	9.3434e-07	up	yes	FBgn0053300	protein_coding	chr2L:9897820-9903128:-	gi|386769382|ref|NP_995676.4|	432	9e-40	mucin 30E [Drosophila melanogaster]	gi|442627100|ref|NM_205954.5|	5253	0	Drosophila melanogaster mucin 30E (Muc30E), mRNA	.	.	.	.	.	.	.	.	pfam10601	zf-LITAF-like	LITAF-like zinc ribbon domain. Members of this family display a conserved zinc ribbon structure with the motif C-XX-C- separated from the more C-terminal HX-C(P)X-C-X4-G-R motif by a variable region of usually 25-30 (hydrophobic) residues. Although it belongs to one of the zinc finger's fold groups (zinc ribbon), this particular domain was first identified in LPS-induced tumor necrosis alpha fact…	.	.	.	.	.
FBgn0031775	26	1.97855	6	0.354733	5.57758	2.47964	1.61593e-05	6.79216e-06	up	yes	FBgn0031775	protein_coding	chr2L:6067668-6068594:-	gi|281364494|ref|NP_608991.2|	1343	0	CG9150 [Drosophila melanogaster]	gi|113204866|gb|BT028786.1|	849	0	Drosophila melanogaster IP08675 full insert cDNA	Q6UWP2	197	1e-59	Dehydrogenase/reductase SDR family member 11	all0475	142	2e-39	COG4221	pfam00106	adh_short	short chain dehydrogenase. This family contains a wide variety of dehydrogenases.	.	GO:0005576|extracellular region;	GO:0016491|oxidoreductase activity;	.	.
FBgn0031747	13	0.989275	3	0.177366	5.57758	2.47964	0.0022943	0.000826868	up	yes	FBgn0031747	protein_coding	chr2L:5903178-5904689:-	gi|19920778|ref|NP_608967.1|	1666	0	CG9021, isoform A [Drosophila melanogaster]	gi|14578120|gb|AC092239.1|AC092239	1286	0	Drosophila melanogaster, chromosome 2L, region 25F-26X, BAC clone BACR48E14, complete sequence	.	.	.	.	.	.	.	.	pfam06757	Ins_allergen_rp	Insect allergen related repeat, nitrile-specifier detoxification. This family exemplifies a case of novel gene evolution. The case in point is the arms-race between plants and their infective insective herbivores in the area of the glucosinolate-myrosinase system. Brassicas have developed the glucosinolate-myrosinase system as chemical defence mechanism against the insects, and consequently the i…	.	.	.	.	.
FBgn0003250	82	6.24004	19	1.12332	5.555	2.47379	2.04351e-14	1.20678e-14	up	yes	FBgn0003250	protein_coding	chr3L:16852527-16862517:-	gi|17136434|ref|NP_476701.1|	1878	0	rhodopsin 4 [Drosophila melanogaster]	gi|442632936|ref|NM_057353.4|	1349	0	Drosophila melanogaster rhodopsin 4 (Rh4), mRNA	P08255	724	0	Opsin Rh4	.	.	.	.	pfam00001	7tm_1	7 transmembrane receptor (rhodopsin family). This family contains, amongst other G-protein-coupled receptors (GCPRs), members of the opsin family, which have been considered to be typical members of the rhodopsin superfamily. They share several motifs, mainly the seven transmembrane helices, GCPRs of the rhodopsin superfamily. All opsins bind a chromophore, such as 11-cis-retinal. The function of…	GO:0009589|detection of UV;GO:0007186|G-protein coupled receptor signaling pathway;GO:0007602|phototransduction;GO:0007604|phototransduction, UV;GO:0018298|protein-chromophore linkage;GO:0007601|visual perception;	GO:0016021|integral component of membrane;GO:0005887|integral component of plasma membrane;	GO:0008020|G-protein coupled photoreceptor activity;	K04255	OPN4, Rh2_7; r-opsin
FBgn0042126	17	1.29367	4	0.236488	5.47032	2.45162	0.000531595	0.00020245	up	yes	FBgn0042126	protein_coding	chr2L:12034190-12036131:+	gi|221474708|ref|NP_652665.3|	2710	0	CG18788 [Drosophila melanogaster]	gi|21064210|gb|AY113330.1|	1753	0	Drosophila melanogaster AT29337 full insert cDNA	O61369	150	7e-38	Putative inorganic phosphate cotransporter	.	.	.	.	pfam07690	MFS_1	Major Facilitator Superfamily.	GO:0006814|sodium ion transport;	GO:0016021|integral component of membrane;	GO:0015114|phosphate ion transmembrane transporter activity;GO:0015293|symporter activity;	.	.
FBgn0266633	59	4.48979	14	0.82771	5.42435	2.43945	1.23183e-10	6.46923e-11	up	yes	FBgn0266633	protein_coding	chr2R:12867609-12869783:+	.	.	.	.	gi|50872330|gb|AC091499.2|	562	0	Drosophila melanogaster clone BACR33L22, complete sequence	.	.	.	.	.	.	.	.	pfam04116	FA_hydroxylase	Fatty acid hydroxylase superfamily. This superfamily includes fatty acid and carotene hydroxylases and sterol desaturases. Beta-carotene hydroxylase is involved in zeaxanthin synthesis by hydroxylating beta-carotene, but the enzyme may be involved in other pathways. This family includes C-5 sterol desaturase and C-4 sterol methyl oxidase. Members of this family are involved in cholesterol biosynt…	.	.	.	.	.
FBgn0033204	762	57.9867	182	10.7602	5.38899	2.43001	8.10947e-118	1.84704e-117	up	yes	FBgn0033204	protein_coding	chr2R:7663786-7665269:+	gi|195581290|ref|XP_002080467.1|	1522	0	GD10500 [Drosophila simulans]	gi|442622827|ref|NM_001273858.1|	1233	0	Drosophila melanogaster CG2065 (CG2065), transcript variant B, mRNA	Q8NBN7	288	1e-92	Retinol dehydrogenase 13	MT0074	190	1e-55	COG1028	pfam00106	adh_short	short chain dehydrogenase. This family contains a wide variety of dehydrogenases.	GO:0045494|photoreceptor cell maintenance;GO:0050896|response to stimulus;GO:0001523|retinoid metabolic process;GO:0042572|retinol metabolic process;GO:0007601|visual perception;	GO:0005622|intracellular;GO:0060342|photoreceptor inner segment membrane;	GO:0052650|NADP-retinol dehydrogenase activity;GO:0004745|retinol dehydrogenase activity;	K11153	RDH12; retinol dehydrogenase 12 [EC:1.1.1.300]
FBgn0031142	71	5.40296	17	1.00508	5.37568	2.42645	1.95381e-12	1.08364e-12	up	yes	FBgn0031142	protein_coding	chrX:21023390-21025888:-	gi|20129099|ref|NP_608419.1|	3204	0	ryder cup [Drosophila melanogaster]	gi|24643604|ref|NM_134575.2|	2140	0	Drosophila melanogaster ryder cup (r-cup), mRNA	.	.	.	.	.	.	.	.	pfam03051	Peptidase_C1_2	Peptidase C1-like family. This family is closely related to the Peptidase_C1 family pfam00112, containing several prokaryotic and eukaryotic aminopeptidases and bleomycin hydrolases.	.	.	.	.	.
FBgn0031907	25	1.90245	6	0.354733	5.36306	2.42306	3.00954e-05	1.2469e-05	up	yes	FBgn0031907	protein_coding	chr2L:7401335-7404727:+	gi|320544622|ref|NP_001188709.1|	1579	0	CG5171, isoform D [Drosophila melanogaster]	gi|442626554|ref|NM_164748.2|	1375	0	Drosophila melanogaster CG5171 (CG5171), transcript variant B, mRNA	P9WFZ5	116	8e-28	Trehalose-phosphate phosphatase	MT3482_2	117	9e-29	COG1877	pfam02358	Trehalose_PPase	Trehalose-phosphatase. This family consist of trehalose-phosphatases EC:3.1.3.12 these enzyme catalyse the de-phosphorylation of trehalose-6-phosphate to trehalose and orthophosphate. The aligned region is present in trehalose-phosphatases and comprises the entire length of the protein it is also found in the C-terminus of trehalose-6-phosphate synthase EC:2.4.1.15 adjacent to the trehalose-6-pho…	GO:0040007|growth;GO:0005992|trehalose biosynthetic process;GO:0070413|trehalose metabolism in response to stress;	GO:0005829|cytosol;GO:0005886|plasma membrane;	GO:0003825|alpha,alpha-trehalose-phosphate synthase (UDP-forming) activity;GO:0000287|magnesium ion binding;GO:0004805|trehalose-phosphatase activity;	K01087	otsB; trehalose 6-phosphate phosphatase [EC:3.1.3.12]
FBgn0032400	8052	612.742	1954	115.525	5.30399	2.40708	0	0	up	yes	FBgn0032400	protein_coding	chr2L:12045343-12046118:-	gi|194861406|ref|XP_001969777.1|	307	2e-32	GG10281 [Drosophila erecta]	gi|13374630|gb|AC011066.5|AC011066	776	0	Drosophila melanogaster, chromosome 2L, region 33B-33C, BAC clone BACR02B06, complete sequence	.	.	.	.	.	.	.	.	pfam10195	Phospho_p8	DNA-binding nuclear phosphoprotein p8. P8 is a short 80-82 amino acid protein that is conserved from nematodes to humans. It carries at least one protein kinase C domain suggesting a possible role in signal transduction and it is thought to be a phosphoprotein, but the sites of phosphorylation and the kinases involved remain to be determined.	.	.	.	.	.
FBgn0053928	37	2.81563	9	0.532099	5.29155	2.40369	4.35564e-07	1.98539e-07	up	yes	FBgn0053928	protein_coding	chr2L:17435891-17436600:-	gi|78706942|ref|NP_001027276.1|	959	2e-130	CG33928 [Drosophila melanogaster]	gi|78706941|ref|NM_001032105.1|	543	0	Drosophila melanogaster CG33928 (CG33928), mRNA	.	.	.	.	.	.	.	.	pfam06477	DUF1091	Protein of unknown function (DUF1091). This is a family of uncharacterized proteins. Based on its distant similarity to pfam02221 and conserved pattern of cysteine residues it is possible that these domains are also lipid binding.	.	.	.	.	.
FBgn0259215	37	2.81563	9	0.532099	5.29155	2.40369	4.35564e-07	1.98539e-07	up	yes	FBgn0259215	protein_coding	chr3R:20851709-20859945:-	gi|442620186|ref|NP_650924.3|	4375	0	ionotropic receptor 93a [Drosophila melanogaster]	gi|442620185|ref|NM_142667.3|	2742	0	Drosophila melanogaster ionotropic receptor 93a (Ir93a), mRNA	Q68Y21	111	1e-23	Glutamate receptor ionotropic, delta-2	.	.	.	.	pfam00060	Lig_chan	Ligand-gated ion channel. This family includes the four transmembrane regions of the ionotropic glutamate receptors and NMDA receptors.	.	GO:0030054|cell junction;GO:0016021|integral component of membrane;GO:0045211|postsynaptic membrane;	GO:0005234|extracellular-glutamate-gated ion channel activity;GO:0004970|ionotropic glutamate receptor activity;	K05207	GRID2; glutamate receptor delta-2 subunit
FBgn0263113	135	10.2732	33	1.95103	5.26555	2.39658	5.70268e-22	4.138e-22	up	yes	FBgn0263113	protein_coding	chr2R:17539322-17544353:+	gi|386768218|ref|NP_611229.2|	6474	0	CG43370 [Drosophila melanogaster]	gi|386768217|ref|NM_137385.2|	4255	0	Drosophila melanogaster CG43370 (CG43370), mRNA	Q8CFW7	235	2e-61	Coiled-coil and C2 domain-containing protein 2A	.	.	.	.	pfam15625	CC2D2AN-C2	CC2D2A N-terminal C2 domain. Many ciliary proteins are involved in ciliogenesis and implicated for ciliophathies. A recent study has shown that many of them contain various new versions of C2 domains which are predicted to mediate membrane localizations for Y-shaped linkers of transition zone of cilia. This is the first C2 domain of ciliary CC2D2A proteins which also have another C2 domain (CC2D2…	GO:0035082|axoneme assembly;GO:0043010|camera-type eye development;GO:0042384|cilium assembly;GO:0060271|cilium morphogenesis;GO:0007368|determination of left/right symmetry;GO:1990403|embryonic brain development;GO:0007507|heart development;GO:0044458|motile cilium assembly;GO:1903887|motile primary cilium assembly;GO:0001843|neural tube closure;GO:0035058|nonmotile primary cilium assembly;GO:19…	GO:0035869|ciliary transition zone;GO:0005737|cytoplasm;GO:0005856|cytoskeleton;GO:0036038|TCTN-B9D complex;	.	K19352	CC2D2A; coiled-coil and C2 domain-containing protein 2A
FBgn0033685	45	3.42441	11	0.650343	5.26555	2.39658	2.65752e-08	1.28411e-08	up	yes	FBgn0033685	protein_coding	chr2R:12143191-12144552:-	gi|900891551|gb|KMY93096.1|	1735	0	uncharacterized protein Dsimw501_GD27036 [Drosophila simulans]	gi|85857745|gb|BT024346.1|	1167	0	Drosophila melanogaster IP09550 full insert cDNA	Q29S00	105	4e-24	Protein OSCP1	.	.	.	.	pfam10188	Oscp1	Organic solute transport protein 1. Oscp1 is a family of proteins conserved from plants to humans. It is called organic solute transport protein or oxido-red- nitro domain-containing protein 1, however no reference could be find to confirm the function of the protein.	GO:1903955|positive regulation of protein targeting to mitochondrion;GO:0006810|transport;	GO:0009925|basal plasma membrane;	.	.	.
FBgn0053493	24	1.82635	6	0.354733	5.14853	2.36416	5.57806e-05	2.27238e-05	up	yes	FBgn0053493	protein_coding	chr3L:10692530-10693167:-	gi|328683541|gb|AEB33535.1|	533	2e-66	MIP04133p [Drosophila melanogaster]	gi|442631578|ref|NM_206316.2|	592	0	Drosophila melanogaster CG33493 (CG33493), transcript variant A, mRNA	.	.	.	.	.	.	.	.	pfam03769	Attacin_C	Attacin, C-terminal region. This family includes attacin, sarcotoxin and diptericin. All members of this family are insect antibacterial proteins which are induced by the fat body and subsequently released into secreted into the hemolymph where they act synergistically to kill the invading microorganism.	.	.	.	.	.
FBgn0034595	20	1.52196	5	0.295611	5.14853	2.36416	0.000234283	9.18009e-05	up	yes	FBgn0034595	protein_coding	chr2R:21147478-21148153:-	gi|343962667|gb|AEM72499.1|	649	9e-84	MIP32431p1 [Drosophila melanogaster]	gi|281363894|ref|NM_137710.3|	617	0	Drosophila melanogaster CG15657 (CG15657), transcript variant A, mRNA	.	.	.	.	.	.	.	.	pfam10951	DUF2776	Protein of unknown function (DUF2776). This bacterial family of proteins has no known function.	.	.	.	.	.
FBgn0053137	16	1.21757	4	0.236488	5.14853	2.36416	0.00100021	0.000373256	up	yes	FBgn0053137	protein_coding	chr2R:13175395-13176075:+	gi|442623544|ref|NP_788343.3|	1037	2e-141	CG33137 [Drosophila melanogaster]	gi|442623543|ref|NM_176163.3|	623	0	Drosophila melanogaster CG33137 (CG33137), mRNA	.	.	.	.	.	.	.	.	pfam06477	DUF1091	Protein of unknown function (DUF1091). This is a family of uncharacterized proteins. Based on its distant similarity to pfam02221 and conserved pattern of cysteine residues it is possible that these domains are also lipid binding.	.	.	.	.	.
FBgn0036993	12	0.913177	3	0.177366	5.14853	2.36416	0.00437703	0.00153386	up	yes	FBgn0036993	protein_coding	chr3L:20442419-20450580:+	gi|24667517|ref|NP_649226.1|	1255	2e-171	CG5910, isoform A [Drosophila melanogaster]	gi|281366516|ref|NM_001170011.1|	1148	0	Drosophila melanogaster CG5910 (CG5910), transcript variant B, mRNA	.	.	.	.	.	.	.	.	pfam01537	Herpes_glycop_D	Herpesvirus glycoprotein D/GG/GX domain. This domain is found in several Herpes viruses glycoproteins. This is a family includes glycoprotein-D (gD or gIV) which is common to herpes simplex virus types 1 and 2, as well as equine herpes, bovine herpes and Marek's disease virus. Glycoprotein-D has been found on the viral envelope and the plasma membrane of infected cells. and gD immunisation can pr…	.	.	.	.	.
FBgn0042207	12	0.913177	3	0.177366	5.14853	2.36416	0.00437703	0.00153386	up	yes	FBgn0042207	protein_coding	chr3R:12633359-12634670:+	gi|28571680|ref|NP_652714.2|	2088	0	CG18530 [Drosophila melanogaster]	gi|223029610|gb|BT058085.1|	1178	0	Drosophila melanogaster MIP04871 full insert cDNA	O46108	243	1e-74	Lipase 3	.	.	.	.	pfam04083	Abhydro_lipase	Partial alpha/beta-hydrolase lipase region. This family corresponds to a N-terminal part of an alpha/beta hydrolase domain.	GO:0016042|lipid catabolic process;	.	GO:0016788|hydrolase activity, acting on ester bonds;	.	.
FBgn0027560	8	0.608784	2	0.118244	5.14853	2.36416	0.0199806	0.00650321	up	yes	FBgn0027560	protein_coding	chr2L:4388327-4392778:+	gi|19920676|ref|NP_608827.1|	4273	0	Trehalose-6-phosphate synthase 1 [Drosophila melanogaster]	gi|442625861|ref|NM_134983.3|	2920	0	Drosophila melanogaster Trehalose-6-phosphate synthase 1 (Tps1), mRNA	G4RK44	375	1e-114	Bifunctional trehalose-6-phosphate synthase/phosphatase	SPAC328.03	328	4e-100	COG0380	pfam00982	Glyco_transf_20	Glycosyltransferase family 20. Members of this family belong to glycosyl transferase family 20. OtsA (Trehalose-6-phosphate synthase) is homologous to regions in the subunits of yeast trehalose-6-phosphate synthase/phosphate complex,.	GO:0005992|trehalose biosynthetic process;	.	GO:0003825|alpha,alpha-trehalose-phosphate synthase (UDP-forming) activity;GO:0046872|metal ion binding;GO:0004805|trehalose-phosphatase activity;	K16055	TPS; trehalose 6-phosphate synthase/phosphatase [EC:2.4.1.15 3.1.3.12]
FBgn0030574	8	0.608784	2	0.118244	5.14853	2.36416	0.0199806	0.00650321	up	yes	FBgn0030574	protein_coding	chrX:14584733-14602580:-	gi|24641995|ref|NP_727785.1|	2660	0	CG9413, isoform B [Drosophila melanogaster]	gi|281360862|ref|NM_132738.2|	3302	0	Drosophila melanogaster CG9413 (CG9413), transcript variant A, mRNA	P82251	460	4e-148	b(0,+)-type amino acid transporter 1	BS_ykbA	165	2e-42	COG0531	pfam13520	AA_permease_2	Amino acid permease.	GO:0006865|amino acid transport;GO:0015811|L-cystine transport;GO:0050900|leukocyte migration;GO:0015804|neutral amino acid transport;GO:0006461|protein complex assembly;	GO:0016324|apical plasma membrane;GO:0031526|brush border membrane;GO:0005887|integral component of plasma membrane;GO:0005886|plasma membrane;	GO:0015297|antiporter activity;GO:0015184|L-cystine transmembrane transporter activity;GO:0015175|neutral amino acid transmembrane transporter activity;GO:0042605|peptide antigen binding;	K13868	SLC7A9, BAT1; solute carrier family 7 (L-type amino acid transporter), member 9
FBgn0034903	8	0.608784	2	0.118244	5.14853	2.36416	0.0199806	0.00650321	up	yes	FBgn0034903	protein_coding	chr2R:23753477-23798395:-	gi|221468321|ref|NP_001137746.1|	4103	0	CG9850, isoform C [Drosophila melanogaster]	gi|328751766|gb|BT126278.1|	2927	0	Drosophila melanogaster LP23513 full insert cDNA	B5AJT4	95.9	2e-19	Venom metalloproteinase 3	.	.	.	.	pfam13582	Reprolysin_3	Metallo-peptidase family M12B Reprolysin-like. This zinc-binding metallo-peptidase has the characteristic binding motif HExxGHxxGxxH of Reprolysin-like peptidases of family M12B.	.	GO:0005576|extracellular region;	GO:0046872|metal ion binding;GO:0004222|metalloendopeptidase activity;	.	.
FBgn0035076	8	0.608784	2	0.118244	5.14853	2.36416	0.0199806	0.00650321	up	yes	FBgn0035076	protein_coding	chr2R:24888628-24891023:-	gi|24762773|ref|NP_573392.2|	3399	0	Ance-5 [Drosophila melanogaster]	gi|201066166|gb|BT044428.1|	2075	0	Drosophila melanogaster FI09601 full insert cDNA	Q10714	276	3e-81	Angiotensin-converting enzyme	.	.	.	.	pfam01401	Peptidase_M2	Angiotensin-converting enzyme. Members of this family are dipeptidyl carboxydipeptidases (cleave carboxyl dipeptides) and most notably convert angiotensin I to angiotensin II. Many members of this family contain a tandem duplication of the 600 amino acid peptidase domain, both of these are catalytically active. Most members are secreted membrane bound ectoenzymes.	GO:0007552|metamorphosis;GO:0006508|proteolysis;GO:0009609|response to symbiotic bacterium;GO:0007291|sperm individualization;GO:0007289|spermatid nucleus differentiation;	GO:0005615|extracellular space;GO:0016020|membrane;	GO:0004180|carboxypeptidase activity;GO:0046872|metal ion binding;GO:0008237|metallopeptidase activity;GO:0008241|peptidyl-dipeptidase activity;	K01283	ACE; peptidyl-dipeptidase A [EC:3.4.15.1]
FBgn0039323	8	0.608784	2	0.118244	5.14853	2.36416	0.0199806	0.00650321	up	yes	FBgn0039323	protein_coding	chr3R:25314494-25316116:-	gi|237874293|gb|ACR27051.1|	2258	0	MIP10388p [Drosophila melanogaster]	gi|320543271|ref|NM_143125.3|	1435	0	Drosophila melanogaster CG10559 (CG10559), mRNA	.	.	.	.	.	.	.	.	pfam02958	EcKinase	Ecdysteroid kinase. This family includes ecdysteroid 22-kinase, an enzyme responsible for the phosphorylation of ecdysteroids (insect growth and moulting hormones) at C-22, to form physiologically inactive ecdysteroid 22-phosphates.	.	.	.	.	.
FBgn0041243	8	0.608784	2	0.118244	5.14853	2.36416	0.0199806	0.00650321	up	yes	FBgn0041243	protein_coding	chr2R:7390869-7393161:-	gi|665399282|ref|NP_001286158.1|	2330	0	gustatory receptor 43a, isoform C [Drosophila melanogaster]	gi|116007669|ref|NM_001043066.1|	1515	0	Drosophila melanogaster gustatory receptor 43a (Gr43a), transcript variant B, mRNA	Q9V4K2	848	0	Gustatory receptor for sugar taste 43a	.	.	.	.	pfam08395	7tm_7	7tm Chemosensory receptor. This family includes a number of gustatory and odorant receptors mainly from insect species such as A. gambiae and D. melanogaster. They are classified as G-protein-coupled receptors (GPCRs), or seven-transmembrane receptors. They show high sequence divergence, consistent with an ancient origin for the family.	GO:0008343|adult feeding behavior;GO:0071332|cellular response to fructose stimulus;GO:0007635|chemosensory behavior;GO:0008049|male courtship behavior;GO:0032098|regulation of appetite;GO:0060259|regulation of feeding behavior;GO:0010037|response to carbon dioxide;GO:0050913|sensory perception of bitter taste;GO:0019233|sensory perception of pain;GO:0050916|sensory perception of sweet taste;GO:0…	GO:0030424|axon;GO:0030425|dendrite;GO:0016021|integral component of membrane;GO:0043025|neuronal cell body;GO:0005886|plasma membrane;	GO:0004984|olfactory receptor activity;GO:0033041|sweet taste receptor activity;GO:0008527|taste receptor activity;	K08471	GR; gustatory receptor
FBgn0261059	8	0.608784	2	0.118244	5.14853	2.36416	0.0199806	0.00650321	up	yes	FBgn0261059	protein_coding	chr3L:21683098-21684042:-	gi|442634037|ref|NP_001262187.1|	709	2e-91	seminal fluid protein 78E, isoform B [Drosophila melanogaster]	gi|442634036|ref|NM_001275258.1|	805	0	Drosophila melanogaster seminal fluid protein 78E (Sfp78E), transcript variant B, mRNA	.	.	.	.	.	.	.	.	pfam10831	DUF2556	Protein of unknown function (DUF2556). This family of proteins with unknown function appears to be restricted to Enterobacteriaceae.	.	.	.	.	.
FBgn0264753	8	0.608784	2	0.118244	5.14853	2.36416	0.0199806	0.00650321	up	yes	FBgn0264753	protein_coding	chr2R:19311148-19356525:-	gi|442624206|ref|NP_725875.3|	5187	0	Rad, Gem/Kir family member 1, isoform B [Drosophila melanogaster]	gi|442624205|ref|NM_166341.3|	5443	0	Drosophila melanogaster Rad, Gem/Kir family member 1 (Rgk1), transcript variant B, mRNA	O35929	112	4e-25	GTP-binding protein REM 1	.	.	.	.	pfam11179	DUF2967	Protein of unknown function (DUF2967). This family of proteins with unknown function appears to be restricted to Drosophila.	GO:0007264|small GTPase mediated signal transduction;	GO:0005622|intracellular;GO:0016020|membrane;	GO:0005525|GTP binding;	K07847	REM1; Rad and Gem related GTP binding protein 1
FBgn0036945	78	5.93565	20	1.18244	5.01982	2.32764	6.09518e-13	3.43003e-13	up	yes	FBgn0036945	protein_coding	chr3L:20188522-20189779:+	gi|21356679|ref|NP_649184.1|	835	8e-110	snakeskin, isoform A [Drosophila melanogaster]	gi|442633584|ref|NM_168831.3|	898	0	Drosophila melanogaster snakeskin (Ssk), transcript variant B, mRNA	.	.	.	.	.	.	.	.	pfam01500	Keratin_B2	Keratin, high sulfur B2 protein. High sulfur proteins are cysteine-rich proteins synthesized during the differentiation of hair matrix cells, and form hair fibres in association with hair keratin intermediate filaments. This family has been divided up into four regions, with the second region containing 8 copies of a short repeat. This family is also known as B2 or KAP1.	.	.	.	.	.
FBgn0010038	66	5.02247	17	1.00508	4.99711	2.32109	3.83328e-11	2.04563e-11	up	yes	FBgn0010038	protein_coding	chr3R:12371971-12372704:+	gi|358030385|gb|AEU04563.1|	1195	2e-164	FI16812p1 [Drosophila melanogaster]	gi|358030384|gb|BT132814.1|	734	0	Drosophila melanogaster FI16812 full insert cDNA	Q9VG98	444	5e-158	Glutathione S-transferase D2	PA1185	97.4	2e-23	COG0625	pfam02798	GST_N	Glutathione S-transferase, N-terminal domain. Function: conjugation of reduced glutathione to a variety of targets. Also included in the alignment, but are not GSTs: * S-crystallins from squid. Similarity to GST previously noted. * Eukaryotic elongation factors 1-gamma. Not known to have GST activity; similarity not previously recognized. * HSP26 family of stress-related proteins. including auxin…	GO:0006749|glutathione metabolic process;	GO:0005737|cytoplasm;	GO:0004602|glutathione peroxidase activity;GO:0004364|glutathione transferase activity;	K00799	GST, gst; glutathione S-transferase [EC:2.5.1.18]
FBgn0051477	19	1.44586	5	0.295611	4.89111	2.29016	0.000434327	0.000166185	up	yes	FBgn0051477	protein_coding	chr3R:10121773-10122320:+	gi|24645608|ref|NP_731449.1|	329	6e-37	CG31477, isoform A [Drosophila melanogaster]	gi|442618391|ref|NM_001104266.3|	490	0	Drosophila melanogaster CG31477 (CG31477), transcript variant B, mRNA	Q06450	55.5	1e-09	ATP synthase subunit epsilon, mitochondrial	.	.	.	.	pfam04627	ATP-synt_Eps	Mitochondrial ATP synthase epsilon chain. This family constitutes the mitochondrial ATP synthase epsilon subunit. This is not to be confused with the bacterial epsilon subunit, which is homologous to the mitochondrial delta subunit (pfam00401 and pfam02823) The epsilon subunit is located in the extrinsic membrane section F1, which is the catalytic site of ATP synthesis. The epsilon subunit was no…	GO:0015986|ATP synthesis coupled proton transport;	GO:0000275|mitochondrial proton-transporting ATP synthase complex, catalytic core F(1);	GO:0046933|proton-transporting ATP synthase activity, rotational mechanism;GO:0046961|proton-transporting ATPase activity, rotational mechanism;	.	.
FBgn0264902	19	1.44586	5	0.295611	4.89111	2.29016	0.000434327	0.000166185	up	yes	FBgn0264902	protein_coding	chr3R:5659477-5660570:+	gi|195568519|ref|XP_002102261.1|	152	3e-09	GD19592 [Drosophila simulans]	gi|442622135|ref|NR_073985.1|	442	0	Drosophila melanogaster CR44093 (CR44093), ncRNA	Q9VNG1	63.2	1e-10	Gametogenetin-binding protein 2-like	.	.	.	.	pfam04224	DUF417	Protein of unknown function, DUF417. This family of uncharacterized proteins appears to be restricted to proteobacteria.	.	GO:0005737|cytoplasm;GO:0005634|nucleus;	.	.	.
FBgn0033093	83	6.31614	22	1.30069	4.856	2.27977	2.24478e-13	1.28407e-13	up	yes	FBgn0033093	protein_coding	chr2R:6693430-6695187:+	gi|20129729|ref|NP_610228.1|	2159	0	CG3270 [Drosophila melanogaster]	gi|386767158|ref|NM_136384.3|	1449	0	Drosophila melanogaster CG3270 (CG3270), mRNA	Q6DCP1	398	5e-132	FAD-dependent oxidoreductase domain-containing protein 1	.	.	.	.	pfam01266	DAO	FAD dependent oxidoreductase. This family includes various FAD dependent oxidoreductases: Glycerol-3-phosphate dehydrogenase EC:1.1.99.5, Sarcosine oxidase beta subunit EC:1.5.3.1, D-alanine oxidase EC:1.4.99.1, D-aspartate oxidase EC:1.4.3.1.	GO:0032981|mitochondrial respiratory chain complex I assembly;	GO:0016021|integral component of membrane;GO:0005743|mitochondrial inner membrane;GO:0005747|mitochondrial respiratory chain complex I;	GO:0016491|oxidoreductase activity;	K18166	FOXRED1; FAD-dependent oxidoreductase domain-containing protein 1
FBgn0034175	113	8.59908	30	1.77366	4.8482	2.27745	1.21651e-17	7.89337e-18	up	yes	FBgn0034175	protein_coding	chr2R:16998610-17000126:-	gi|25009856|gb|AAN71098.1|	2284	0	AT22982p, partial [Drosophila melanogaster]	gi|24654304|ref|NM_137330.1|	1464	0	Drosophila melanogaster ste24b prenyl protease type I (ste24b), mRNA	Q80W54	202	5e-57	CAAX prenyl protease 1 homolog	SPAC3H1.05	159	7e-42	COG0501	pfam01435	Peptidase_M48	Peptidase family M48.	GO:0071586|CAAX-box protein processing;GO:0006998|nuclear envelope organization;GO:0030327|prenylated protein catabolic process;	GO:0005789|endoplasmic reticulum membrane;GO:0070062|extracellular exosome;GO:0016021|integral component of membrane;GO:0016020|membrane;GO:0005637|nuclear inner membrane;	GO:0046872|metal ion binding;GO:0004222|metalloendopeptidase activity;	K06013	STE24; STE24 endopeptidase [EC:3.4.24.84]
FBgn0051161	113	8.59908	30	1.77366	4.8482	2.27745	1.21651e-17	7.89337e-18	up	yes	FBgn0051161	protein_coding	chr3R:22616511-22618300:+	gi|45551947|ref|NP_732772.2|	2000	0	CG31161 [Drosophila melanogaster]	gi|386766248|ref|NM_170029.2|	1666	0	Drosophila melanogaster CG31161 (CG31161), mRNA	.	.	.	.	.	.	.	.	pfam10174	Cast	RIM-binding protein of the cytomatrix active zone. This is a family of proteins that form part of the CAZ (cytomatrix at the active zone) complex which is involved in determining the site of synaptic vesicle fusion. The C-terminus is a PDZ-binding motif that binds directly to RIM (a small G protein Rab-3A effector). The family also contains four coiled-coil domains.	.	.	.	.	.
FBgn0085736	30	2.28294	8	0.472977	4.82675	2.27105	1.08946e-05	4.62801e-06	up	yes	FBgn0085736	protein_coding	chr3L:24927130-24927710:+	gi|62862658|ref|NP_001015476.1|	500	2e-62	CG40002, isoform A [Drosophila melanogaster]	gi|281366739|ref|NM_001170374.1|	460	0	Drosophila melanogaster CG40472 (CG40472), mRNA	Q02374	55.5	3e-09	NADH dehydrogenase [ubiquinone] 1 beta subcomplex subunit 2, mitochondrial	.	.	.	.	pfam14813	NADH_B2	NADH dehydrogenase 1 beta subcomplex subunit 2. This family represents an accessory subunit of the mitochondrial membrane respiratory chain NADH dehydrogenase (Complex I), that is believed not to be involved in catalysis.	GO:0055114|oxidation-reduction process;	GO:0005747|mitochondrial respiratory chain complex I;	.	K03958	NDUFB2; NADH dehydrogenase (ubiquinone) 1 beta subcomplex subunit 2
FBgn0031560	15	1.14147	4	0.236488	4.82675	2.27105	0.00186906	0.000681388	up	yes	FBgn0031560	protein_coding	chr2L:3695032-3695411:-	gi|24581506|ref|NP_608799.1|	318	7e-36	CG16713 [Drosophila melanogaster]	gi|224809690|gb|BT072875.1|	320	5e-166	Drosophila melanogaster RH15675 full insert cDNA	P11424	76.6	6e-18	Male accessory gland serine protease inhibitor	.	.	.	.	pfam00014	Kunitz_BPTI	Kunitz/Bovine pancreatic trypsin inhibitor domain. Indicative of a protease inhibitor, usually a serine protease inhibitor. Structure is a disulfide rich alpha+beta fold. BPTI (bovine pancreatic trypsin inhibitor) is an extensively studied model structure. Certain family members are similar to the tick anticoagulant peptide (TAP). This is a highly selective inhibitor of factor Xa in the blood coa…	.	.	GO:0004867|serine-type endopeptidase inhibitor activity;	.	.
FBgn0050090	15	1.14147	4	0.236488	4.82675	2.27105	0.00186906	0.000681388	up	yes	FBgn0050090	protein_coding	chr2R:15689826-15691014:+	gi|24653921|ref|NP_725487.1|	1513	0	CG30090 [Drosophila melanogaster]	gi|25010046|gb|BT001434.1|	982	0	Drosophila melanogaster GH21666 full insert cDNA	Q9GLP2	133	1e-33	Vitamin K-dependent protein C	VC1200	98.6	2e-22	COG5640	pfam00089	Trypsin	Trypsin.	GO:0007596|blood coagulation;GO:0043066|negative regulation of apoptotic process;GO:0030195|negative regulation of blood coagulation;GO:0050819|negative regulation of coagulation;GO:0050728|negative regulation of inflammatory response;GO:1903142|positive regulation of establishment of endothelial barrier;	GO:0005783|endoplasmic reticulum;GO:0005615|extracellular space;GO:0005794|Golgi apparatus;	GO:0005509|calcium ion binding;GO:0004252|serine-type endopeptidase activity;	K01344	PROC; protein C (activated) [EC:3.4.21.69]
FBgn0262484	15	1.14147	4	0.236488	4.82675	2.27105	0.00186906	0.000681388	up	yes	FBgn0262484	protein_coding	chr3L:3483832-3484653:-	gi|332000076|gb|AED98587.1|	1013	1e-137	IP18912p [Drosophila melanogaster]	gi|442629988|ref|NM_001259675.2|	677	0	Drosophila melanogaster CG43074 (CG43074), mRNA	.	.	.	.	.	.	.	.	pfam13851	GAS	Growth-arrest specific micro-tubule binding. This family is the highly conserved central region of a number of metazoan proteins referred to as growth-arrest proteins. In mouse, Gas8 is predominantly a testicular protein, whose expression is developmentally regulated during puberty and spermatogenesis. In humans, it is absent in infertile males who lack the ability to generate gametes. The locali…	.	.	.	.	.
FBgn0034095	63	4.79418	17	1.00508	4.76997	2.25398	2.22396e-10	1.16047e-10	up	yes	FBgn0034095	protein_coding	chr2R:16230198-16234087:+	gi|24654080|ref|NP_611100.1|	5074	0	CG15701 [Drosophila melanogaster]	gi|27819818|gb|BT003203.1|	3336	0	Drosophila melanogaster RE36115 full insert cDNA	.	.	.	.	.	.	.	.	pfam09507	CDC27	DNA polymerase subunit Cdc27. This protein forms the C subunit of DNA polymerase delta. It carries the essential residues for binding to the Pol1 subunit of polymerase alpha, from residues 293-332, which are characterized by the motif D--G--VT, referred to as the DPIM motif. The first 160 residues of the protein form the minimal domain for binding to the B subunit, Cdc1, of polymerase delta, the …	.	.	.	.	.
FBgn0013342	22	1.67416	6	0.354733	4.71949	2.23863	0.000188545	7.44719e-05	up	yes	FBgn0013342	protein_coding	chr3L:1630348-1637752:-	gi|442629488|ref|NP_001261269.1|	539	3e-59	neuronal synaptobrevin, isoform J [Drosophila melanogaster]	gi|442629486|ref|NM_001259618.2|	3570	0	Drosophila melanogaster neuronal synaptobrevin (nSyb), transcript variant I, mRNA	P47193	115	8e-28	Vesicle-associated membrane protein 2	YAL030w	60.8	4e-10	COG5143	pfam00957	Synaptobrevin	Synaptobrevin.	GO:0016192|vesicle-mediated transport;	GO:0030054|cell junction;GO:0016021|integral component of membrane;GO:0043005|neuron projection;GO:0005886|plasma membrane;GO:0030672|synaptic vesicle membrane;	.	K13504	VAMP2; vesicle-associated membrane protein 2
FBgn0030817	11	0.837079	3	0.177366	4.71949	2.23863	0.00828429	0.00281905	up	yes	FBgn0030817	protein_coding	chrX:17091854-17104562:+	gi|442616692|ref|NP_001259638.1|	2553	0	CG4991, isoform D [Drosophila melanogaster]	gi|20151580|gb|AY094797.1|	1886	0	Drosophila melanogaster LD23664 full insert cDNA	Q4KL91	219	5e-61	Proton-coupled amino acid transporter 4	YKL146w	113	4e-25	COG0814	pfam01490	Aa_trans	Transmembrane amino acid transporter protein. This transmembrane region is found in many amino acid transporters including UNC-47 and MTR. UNC-47 encodes a vesicular amino butyric acid (GABA) transporter, (VGAT). UNC-47 is predicted to have 10 transmembrane domains. MTR is a N system amino acid transporter system protein involved in methyltryptophan resistance. Other members of this family includ…	GO:0006865|amino acid transport;	GO:0016021|integral component of membrane;	GO:0015293|symporter activity;	K14209	SLC36A, PAT; solute carrier family 36 (proton-coupled amino acid transporter)
FBgn0035103	11	0.837079	3	0.177366	4.71949	2.23863	0.00828429	0.00281905	up	yes	FBgn0035103	protein_coding	chr3L:176306-178963:-	gi|24654530|ref|NP_612004.2|	1674	0	vitamin D[[3]] up-regulated protein 1, isoform B [Drosophila melanogaster]	gi|442629103|ref|NM_001169832.2|	2020	0	Drosophila melanogaster vitamin D[[3]] up-regulated protein 1 (Vdup1), transcript variant D, mRNA	Q8NCT1	91.3	1e-18	Arrestin domain-containing protein 4	.	.	.	.	pfam02752	Arrestin_C	Arrestin (or S-antigen), C-terminal domain. Ig-like beta-sandwich fold. Scop reports duplication with N-terminal domain.	GO:0051443|positive regulation of ubiquitin-protein transferase activity;	GO:0016023|cytoplasmic membrane-bounded vesicle;GO:0005769|early endosome;GO:0005768|endosome;GO:0005886|plasma membrane;	.	.	.
FBgn0035847	11	0.837079	3	0.177366	4.71949	2.23863	0.00828429	0.00281905	up	yes	FBgn0035847	protein_coding	chr3L:8178675-8180514:-	gi|45550566|ref|NP_648181.2|	2616	0	methuselah-like 7, isoform A [Drosophila melanogaster]	gi|45550565|ref|NM_139924.3|	1477	0	Drosophila melanogaster methuselah-like 7 (mthl7), transcript variant A, mRNA	Q9VSE7	1012	0	Probable G-protein coupled receptor Mth-like 7	.	.	.	.	pfam06652	Methuselah_N	Methuselah N-terminus. This family represents the N-terminal region of the Drosophila specific Methuselah protein. Drosophila Methuselah (Mth) mutants have a 35% increase in average lifespan and increased resistance to several forms of stress, including heat, starvation, and oxidative damage. The protein affected by this mutation is related to G protein-coupled receptors of the secretin receptor …	GO:0007166|cell surface receptor signaling pathway;GO:0008340|determination of adult lifespan;GO:0007186|G-protein coupled receptor signaling pathway;GO:0042594|response to starvation;	GO:0016021|integral component of membrane;GO:0005886|plasma membrane;	GO:0004930|G-protein coupled receptor activity;	.	.
FBgn0039742	11	0.837079	3	0.177366	4.71949	2.23863	0.00828429	0.00281905	up	yes	FBgn0039742	protein_coding	chr3R:30048635-30052112:-	gi|320543482|ref|NP_651767.2|	1205	4e-164	CG15528 [Drosophila melanogaster]	gi|320543481|ref|NM_143510.2|	1032	0	Drosophila melanogaster CG15528 (CG15528), mRNA	Q9JLY7	129	5e-34	Dual specificity protein phosphatase 14	YNL053w	71.6	5e-13	COG2453	pfam00782	DSPc	Dual specificity phosphatase, catalytic domain. Ser/Thr and Tyr protein phosphatases. The enzyme's tertiary fold is highly similar to that of tyrosine-specific phosphatases, except for a "recognition" region.	GO:0035335|peptidyl-tyrosine dephosphorylation;	GO:0005737|cytoplasm;GO:0005634|nucleus;	GO:0017017|MAP kinase tyrosine/serine/threonine phosphatase activity;GO:0044822|poly(A) RNA binding;GO:0004725|protein tyrosine phosphatase activity;	K14165	K14165; atypical dual specificity phosphatase [EC:3.1.3.16 3.1.3.48]
FBgn0085471	11	0.837079	3	0.177366	4.71949	2.23863	0.00828429	0.00281905	up	yes	FBgn0085471	protein_coding	chr2R:14366798-14367874:+	gi|161077064|ref|NP_001097311.1|	1259	3e-173	CG34442 [Drosophila melanogaster]	gi|190684727|gb|BT033052.1|	797	0	Drosophila melanogaster IP12260 full insert cDNA	.	.	.	.	.	.	.	.	pfam07841	DM4_12	DM4/DM12 family. This family contains sequences derived from hypothetical proteins expressed by two insect species, D. melanogaster and A. gambiae. The region in question is approximately 115 amino acid residues long and contains four highly- conserved cysteine residues.	.	.	.	.	.
FBgn0263336	11	0.837079	3	0.177366	4.71949	2.23863	0.00828429	0.00281905	up	yes	FBgn0263336	protein_coding	chr2R:16817519-16819240:-	gi|225380600|gb|ACN88631.1|	455	5e-52	MIP07354p [Drosophila melanogaster]	gi|386768738|ref|NR_048127.1|	1380	0	Drosophila melanogaster CR43417 (CR43417), ncRNA	.	.	.	.	.	.	.	.	pfam05217	STOP	STOP protein. Neurons contain abundant subsets of highly stable microtubules that resist de-polymerising conditions such as exposure to the cold. Stable microtubules are thought to be essential for neuronal development, maintenance, and function. STOP is a major factor responsible for the intriguing stability properties of neuronal microtubules and is important for synaptic plasticity. Additional…	.	.	.	.	.
FBgn0267726	51	3.881	14	0.82771	4.68884	2.22923	1.42444e-08	6.96717e-09	up	yes	FBgn0267726	protein_coding	chr2L:19183093-19183787:-	gi|21429846|gb|AAM50601.1|	278	1e-29	GH05530p [Drosophila melanogaster]	gi|442629059|ref|NR_073803.1|	408	0	Drosophila melanogaster CR17567 (CR17567), ncRNA	.	.	.	.	.	.	.	.	pfam01529	zf-DHHC	DHHC palmitoyltransferase. This family includes the well known DHHC zinc binding domain as well as three of the four conserved transmembrane regions found in this family of palmitoyltransferase enzymes.	.	.	.	.	.
FBgn0052163	29	2.20684	8	0.472977	4.66586	2.22214	1.97624e-05	8.26068e-06	up	yes	FBgn0052163	protein_coding	chr3L:16587157-16588143:+	gi|24665402|ref|NP_730181.1|	752	9e-98	CG32163, isoform A [Drosophila melanogaster]	gi|17939339|gb|AC104704.1|	855	0	Drosophila melanogaster 3L BAC RP98-8H6 (Roswell Park Cancer Institute Drosophila BAC Library) complete sequence	.	.	.	.	VCA0043	48.5	1e-06	COG2388	pfam14542	Acetyltransf_CG	GCN5-related N-acetyl-transferase. This family of GCN5-related N-acetyl-transferases bind both CoA and acetyl-CoA. They are characterized by highly conserved glycine, a cysteine residue in the acetyl-CoA binding site near the acetyl group, their small size compared with other GNATs and a lack of of an obvious substrate-binding site. It is proposed that they transfer an acetyl group from acetyl-Co…	.	.	.	.	.
FBgn0027793	36	2.73953	10	0.591221	4.63368	2.21216	2.12007e-06	9.37688e-07	up	yes	FBgn0027793	protein_coding	chrX:1460807-1461676:-	gi|23397616|ref|NP_569914.2|	1300	4e-179	CG14787 [Drosophila melanogaster]	gi|21306521|gb|AC104141.8|	870	0	Drosophila melanogaster X BAC RP98-9H15 (Roswell Park Cancer Institute Drosophila BAC Library) complete sequence	.	.	.	.	RSc2014	54.7	7e-08	COG1024	pfam00378	ECH	Enoyl-CoA hydratase/isomerase family. This family contains a diverse set of enzymes including: Enoyl-CoA hydratase. Napthoate synthase. Carnitate racemase. 3-hydoxybutyryl-CoA dehydratase. Dodecanoyl-CoA delta-isomerase.	.	.	.	.	.
FBgn0031058	18	1.36977	5	0.295611	4.63368	2.21216	0.000799879	0.000300351	up	yes	FBgn0031058	protein_coding	chrX:19687791-19688948:-	gi|281361118|ref|NP_608345.2|	1460	0	CG14227 [Drosophila melanogaster]	gi|66771422|gb|BT022607.1|	791	0	Drosophila melanogaster IP07774 full insert cDNA	Q8VIF2	93.2	2e-20	Serine protease 42	VC1649	50.1	4e-06	COG5640	pfam00089	Trypsin	Trypsin.	GO:0007281|germ cell development;GO:0007283|spermatogenesis;	GO:0046658|anchored component of plasma membrane;GO:0005737|cytoplasm;GO:0005576|extracellular region;	GO:0004252|serine-type endopeptidase activity;	.	.
FBgn0053494	32	2.43514	9	0.532099	4.57648	2.19424	8.66635e-06	3.70319e-06	up	yes	FBgn0053494	protein_coding	chr3R:25493481-25495161:-	gi|45553518|ref|NP_996295.1|	454	4e-54	CG33494, isoform A [Drosophila melanogaster]	gi|442621126|ref|NM_001276029.1|	849	0	Drosophila melanogaster CG33494 (CG33494), transcript variant B, mRNA	.	.	.	.	.	.	.	.	pfam01770	Folate_carrier	Reduced folate carrier. The reduced folate carrier (a transmembrane glycoprotein) transports reduced folate into mammalian cells via the carrier mediated mechanism (as opposed to the receptor mediated mechanism) it also transports cytotoxic folate analogues used in chemotherapy, such as methotrexate (MTX). Mammalian cells have an absolute requirement for exogenous folates which are needed for gro…	.	.	.	.	.
FBgn0036882	53	4.0332	15	0.886832	4.54787	2.18519	1.13142e-08	5.5584e-09	up	yes	FBgn0036882	protein_coding	chr3L:19538425-19544172:-	gi|24666806|ref|NP_649124.1|	6645	0	CG9279, isoform C [Drosophila melanogaster]	gi|24666809|ref|NM_168801.1|	5504	0	Drosophila melanogaster CG9279 (CG9279), transcript variant B, mRNA	P13496	422	2e-123	Dynactin subunit 1	ECU06g0410	60.8	5e-09	COG5244	pfam12455	Dynactin	Dynein associated protein. This domain family is found in eukaryotes, and is approximately 280 amino acids in length. The family is found in association with pfam01302. There is a single completely conserved residue E that may be functionally important. Dynactin has been associated with Dynein, a kinesin protein which is involved in organelle transport, mitotic spindle assembly and chromosome seg…	GO:0048675|axon extension;GO:0001709|cell fate determination;GO:0007349|cellularization;GO:0051642|centrosome localization;GO:0051299|centrosome separation;GO:0001751|compound eye photoreceptor cell differentiation;GO:0042051|compound eye photoreceptor development;GO:0045198|establishment of epithelial cell apical/basal polarity;GO:0001754|eye photoreceptor cell differentiation;GO:0006886|intrace…	GO:0005818|aster;GO:1904115|axon cytoplasm;GO:0005813|centrosome;GO:0005737|cytoplasm;GO:0005869|dynactin complex;GO:0030286|dynein complex;GO:0000776|kinetochore;GO:0005828|kinetochore microtubule;GO:0035371|microtubule plus-end;GO:0030496|midbody;GO:0005876|spindle microtubule;GO:0031616|spindle pole centrosome;	GO:0045502|dynein binding;GO:0070840|dynein complex binding;GO:0003774|motor activity;	K04648	DCTN1; dynactin 1
FBgn0032879	141	10.7298	40	2.36488	4.53715	2.18179	1.35301e-20	9.49538e-21	up	yes	FBgn0032879	protein_coding	chr2L:20727151-20730282:-	gi|20129657|ref|NP_610052.1|	3428	0	CG9317, isoform A [Drosophila melanogaster]	gi|442628623|ref|NM_136208.4|	2523	0	Drosophila melanogaster CG9317 (CG9317), transcript variant A, mRNA	Q9U539	315	2e-95	Organic cation transporter 1	.	.	.	.	pfam00083	Sugar_tr	Sugar (and other) transporter.	GO:0008340|determination of adult lifespan;GO:0015695|organic cation transport;	GO:0016021|integral component of membrane;GO:0005887|integral component of plasma membrane;	GO:0005275|amine transmembrane transporter activity;GO:0015226|carnitine transmembrane transporter activity;GO:0015101|organic cation transmembrane transporter activity;	K08202	SLC22A4_5, OCTN; MFS transporter, OCT family, solute carrier family 22 (organic cation transporter), member 4/5
FBgn0051230	63	4.79418	18	1.0642	4.50497	2.17152	5.61537e-10	2.8825e-10	up	yes	FBgn0051230	protein_coding	chr3R:18671679-18672094:+	gi|900913267|gb|KMZ02769.1|	388	8e-46	uncharacterized protein Dsimw501_GD27461 [Drosophila simulans]	gi|281362042|ref|NM_169830.2|	416	0	Drosophila melanogaster CG31230 (CG31230), mRNA	.	.	.	.	.	.	.	.	pfam12061	DUF3542	Protein of unknown function (DUF3542). This family of proteins is functionally uncharacterized. This protein is found in eukaryotes and viruses. Proteins in this family are typically between 516 to 1283 amino acids in length. This protein is found associated with pfam00931.	.	.	.	.	.
FBgn0035501	42	3.19612	12	0.709465	4.50497	2.17152	4.12746e-07	1.88422e-07	up	yes	FBgn0035501	protein_coding	chr3L:4148696-4152473:+	gi|19528541|gb|AAL90385.1|	2687	0	RH04813p [Drosophila melanogaster]	gi|442630134|ref|NM_139605.2|	1956	0	Drosophila melanogaster CG1299 (CG1299), transcript variant A, mRNA	B5U2W0	235	9e-70	Venom serine protease Bi-VSP	VC1649	106	3e-23	COG5640	pfam00089	Trypsin	Trypsin.	.	GO:0005576|extracellular region;	GO:0016504|peptidase activator activity;GO:0004252|serine-type endopeptidase activity;	.	.
FBgn0085753	14	1.06537	4	0.236488	4.50497	2.17152	0.00346551	0.00122621	up	yes	FBgn0085753	protein_coding	chrrDNA:16936-22940:+	gi|403333060|gb|EJY65597.1|	286	7e-44	hypothetical protein OXYTRI_14248 [Oxytricha trifallax]	gi|485601474|pdb|3J3E|5	2649	0	Chain 5, Structure Of The D. Melanogaster 60s Rrna	Q8TGM6	74.3	9e-14	Protein TAR1	.	.	.	.	pfam08852	DUF1822	Protein of unknown function (DUF1822). This family of proteins are functionally uncharacterized.	GO:0043457|regulation of cellular respiration;	GO:0005739|mitochondrion;	.	.	.
FBgn0004183	7	0.532686	2	0.118244	4.50497	2.17152	0.0387386	0.0120576	up	yes	FBgn0004183	protein_coding	chr3R:4947933-4948096:-	gi|194778589|ref|XP_001967873.1|	155	3e-12	GF18957 [Drosophila ananassae]	gi|386766868|ref|NR_001982.2|	164	1e-79	Drosophila melanogaster small nuclear RNA U1 at 82Eb (snRNA:U1:82Eb), ncRNA	.	.	.	.	.	.	.	.	pfam00981	Rota_NS53	Rotavirus RNA-binding Protein 53 (NS53). This protein is also known as NSP1. NS53 is encoded by gene 5. It is made in low levels in the infected cells and is a component of early replication. The protein is known to accumulate on the cytoskeleton of the infected cell. NS53 is an RNA binding protein that contains a characteristic cysteine rich region.	.	.	.	.	.
FBgn0025836	7	0.532686	2	0.118244	4.50497	2.17152	0.0387386	0.0120576	up	yes	FBgn0025836	protein_coding	chrX:127449-140340:+	gi|665388857|ref|NP_001284725.1|	7016	0	Rho GTPase activating protein at 1A, isoform E [Drosophila melanogaster]	gi|281359603|ref|NM_001103385.2|	5082	0	Drosophila melanogaster Rho GTPase activating protein at 1A (RhoGAP1A), transcript variant A, mRNA	A6QNS3	439	4e-132	Active breakpoint cluster region-related protein	.	.	.	.	pfam00620	RhoGAP	RhoGAP domain. GTPase activator proteins towards Rho/Rac/Cdc42-like small GTPases.	GO:0035556|intracellular signal transduction;GO:0035023|regulation of Rho protein signal transduction;	GO:0005622|intracellular;	GO:0005096|GTPase activator activity;GO:0005089|Rho guanyl-nucleotide exchange factor activity;	.	.
FBgn0028996	7	0.532686	2	0.118244	4.50497	2.17152	0.0387386	0.0120576	up	yes	FBgn0028996	protein_coding	chr4:598555-607649:-	gi|24638658|ref|NP_524842.2|	5017	0	onecut, isoform A [Drosophila melanogaster]	gi|442614425|ref|NM_080103.3|	6742	0	Drosophila melanogaster onecut (onecut), transcript variant A, mRNA	Q9NJB5	1937	0	Homeobox protein onecut	.	.	.	.	pfam02376	CUT	CUT domain. The CUT domain is a DNA-binding motif which can bind independently or in cooperation with the homeodomain, often found downstream of the CUT domain. Multiple copies of the CUT domain can exist in one protein.	GO:0030154|cell differentiation;GO:0045944|positive regulation of transcription from RNA polymerase II promoter;GO:0019233|sensory perception of pain;GO:0048731|system development;	GO:0005634|nucleus;	GO:0003677|DNA binding;GO:0001077|transcriptional activator activity, RNA polymerase II core promoter proximal region sequence-specific binding;	.	.
FBgn0035687	7	0.532686	2	0.118244	4.50497	2.17152	0.0387386	0.0120576	up	yes	FBgn0035687	protein_coding	chr3L:6163127-6164682:+	gi|24659203|ref|NP_648032.1|	1831	0	CG13296 [Drosophila melanogaster]	gi|113204956|gb|BT028831.1|	1383	0	Drosophila melanogaster RT01047 full insert cDNA	E9PZZ1	132	1e-31	PR domain zinc finger protein 13	.	.	.	.	pfam13465	zf-H2C2_2	Zinc-finger double domain.	GO:0000122|negative regulation of transcription from RNA polymerase II promoter;GO:0022008|neurogenesis;GO:0006351|transcription, DNA-templated;	GO:0005634|nucleus;	GO:0003682|chromatin binding;GO:0003677|DNA binding;GO:0042054|histone methyltransferase activity;GO:0046872|metal ion binding;	.	.
FBgn0036485	7	0.532686	2	0.118244	4.50497	2.17152	0.0387386	0.0120576	up	yes	FBgn0036485	protein_coding	chr3L:15147137-15154395:+	gi|14456077|emb|CAC41641.1|	2540	0	alpha 1,3-fucosyltransferase [Drosophila melanogaster]	gi|442632462|ref|NM_140497.3|	3133	0	Drosophila melanogaster FucTA (FucTA), transcript variant A, mRNA	Q9VUL9	979	0	Glycoprotein 3-alpha-L-fucosyltransferase A	.	.	.	.	pfam00852	Glyco_transf_10	Glycosyltransferase family 10 (fucosyltransferase). This family of Fucosyltransferases are the enzymes transferring fucose from GDP-Fucose to GlcNAc in an alpha1,3 linkage. This family is know as glycosyltransferase family 10.	GO:0036071|N-glycan fucosylation;GO:0007399|nervous system development;GO:0006486|protein glycosylation;	GO:0032580|Golgi cisterna membrane;GO:0005797|Golgi medial cisterna;GO:0016021|integral component of membrane;	GO:0033932|1,3-alpha-L-fucosidase activity;GO:0046920|alpha-(1->3)-fucosyltransferase activity;GO:0008417|fucosyltransferase activity;GO:0018392|glycoprotein 3-alpha-L-fucosyltransferase activity;	K00753	E2.4.1.214; glycoprotein 3-alpha-L-fucosyltransferase [EC:2.4.1.214]
FBgn0036575	7	0.532686	2	0.118244	4.50497	2.17152	0.0387386	0.0120576	up	yes	FBgn0036575	protein_coding	chr3L:16136487-16137879:-	gi|24665065|ref|NP_648843.1|	581	5e-70	CG5157 [Drosophila melanogaster]	gi|442632724|ref|NM_140586.3|	1393	0	Drosophila melanogaster CG5157 (CG5157), mRNA	O04354	97.1	2e-22	Cytochrome b5	YNL111c	75.5	3e-15	COG5274	pfam00173	Cyt-b5	Cytochrome b5-like Heme/Steroid binding domain. This family includes heme binding domains from a diverse range of proteins. This family also includes proteins that bind to steroids. The family includes progesterone receptors. Many members of this subfamily are membrane anchored by an N-terminal transmembrane alpha helix. This family also includes a domain in some chitin synthases. There is no kno…	GO:0055114|oxidation-reduction process;	GO:0005789|endoplasmic reticulum membrane;GO:0016021|integral component of membrane;GO:0031090|organelle membrane;	GO:0020037|heme binding;GO:0046872|metal ion binding;	.	.
FBgn0039131	7	0.532686	2	0.118244	4.50497	2.17152	0.0387386	0.0120576	up	yes	FBgn0039131	protein_coding	chr3R:23943628-23948424:-	gi|24649464|ref|NP_651197.1|	2696	0	CG12268, isoform A [Drosophila melanogaster]	gi|386766359|ref|NM_001260343.1|	1864	0	Drosophila melanogaster CG12268 (CG12268), transcript variant C, mRNA	A1ZAI5	372	2e-118	Putative fatty acyl-CoA reductase CG5065	YPO1559	72	1e-12	COG0451	pfam07993	NAD_binding_4	Male sterility protein. This family represents the C-terminal region of the male sterility protein in a number of arabidopsis and drosophila. A sequence-related jojoba acyl CoA reductase is also included.	GO:0008611|ether lipid biosynthetic process;GO:0035336|long-chain fatty-acyl-CoA metabolic process;GO:0010025|wax biosynthetic process;	GO:0016021|integral component of membrane;GO:0005778|peroxisomal membrane;GO:0005777|peroxisome;	GO:0080019|fatty-acyl-CoA reductase (alcohol-forming) activity;GO:0050062|long-chain-fatty-acyl-CoA reductase activity;	K13356	FAR; fatty acyl-CoA reductase [EC:1.2.1.-]
FBgn0050043	7	0.532686	2	0.118244	4.50497	2.17152	0.0387386	0.0120576	up	yes	FBgn0050043	protein_coding	chr2R:12359436-12363165:+	gi|24652993|ref|NP_725143.1|	4295	0	CG30043 [Drosophila melanogaster]	gi|442623439|ref|NM_165889.2|	3082	0	Drosophila melanogaster CG30043 (CG30043), mRNA	Q0VGW4	329	1e-95	Endoplasmic reticulum metallopeptidase 1	SPCC1259.02c	169	2e-42	COG2234	pfam04389	Peptidase_M28	Peptidase family M28.	.	GO:0005789|endoplasmic reticulum membrane;GO:0016021|integral component of membrane;	GO:0046872|metal ion binding;GO:0008237|metallopeptidase activity;	.	.
FBgn0065076	7	0.532686	2	0.118244	4.50497	2.17152	0.0387386	0.0120576	up	yes	FBgn0065076	protein_coding	chr2R:19727098-19727152:-	.	.	.	.	gi|148780534|dbj|AB317155.1|	55	8e-20	Drosophila melanogaster DNA, chromosome 2R, 56E2, GS vector insertion site flanking region, clone: 13914-3p-6.seq	.	.	.	.	.	.	.	.	pfam06231	DUF1010	Protein of unknown function (DUF1010). Family of plasmid encoded proteins with unknown function.	.	.	.	.	.
FBgn0250904	7	0.532686	2	0.118244	4.50497	2.17152	0.0387386	0.0120576	up	yes	FBgn0250904	protein_coding	chrX:5614554-5616370:-	gi|161077578|ref|NP_001096887.1|	1086	2e-139	CG34434 [Drosophila melanogaster]	gi|221329713|ref|NM_001103417.2|	1691	0	Drosophila melanogaster CG34434 (CG34434), mRNA	.	.	.	.	.	.	.	.	pfam10446	DUF2457	Protein of unknown function (DUF2457). This is a family of uncharacterized proteins.	.	.	.	.	.
FBgn0261953	7	0.532686	2	0.118244	4.50497	2.17152	0.0387386	0.0120576	up	yes	FBgn0261953	protein_coding	chr3L:21586828-21613349:+	gi|442634007|ref|NP_001262178.1|	2105	0	transcription factor AP-2, isoform D [Drosophila melanogaster]	gi|442634006|ref|NM_001275249.1|	2237	0	Drosophila melanogaster transcription factor AP-2 (TfAP-2), transcript variant D, mRNA	Q2T9K2	316	2e-99	Transcription factor AP-2-epsilon	.	.	.	.	pfam03299	TF_AP-2	Transcription factor AP-2.	GO:0006351|transcription, DNA-templated;	GO:0005634|nucleus;	GO:0003677|DNA binding;GO:0003700|transcription factor activity, sequence-specific DNA binding;	K09179	TFAP2E; transcription factor AP-2 epsilon
FBgn0264838	7	0.532686	2	0.118244	4.50497	2.17152	0.0387386	0.0120576	up	yes	FBgn0264838	protein_coding	chr3R:30049293-30052211:+	gi|195341427|ref|XP_002037311.1|	199	9e-16	GM12185 [Drosophila sechellia]	gi|442622229|ref|NR_074067.1|	712	0	Drosophila melanogaster CR44046 (CR44046), ncRNA	.	.	.	.	.	.	.	.	pfam03327	Herpes_VP19C	Herpesvirus capsid shell protein VP19C.	.	.	.	.	.
FBgn0266993	7	0.532686	2	0.118244	4.50497	2.17152	0.0387386	0.0120576	up	yes	FBgn0266993	protein_coding	chr3L:12337352-12337699:+	.	.	.	.	gi|21539138|gb|AC011911.4|	348	0	Drosophila melanogaster 3L BAC RP98-48J5 (Roswell Park Cancer Institute Drosophila BAC Library) complete sequence	.	.	.	.	.	.	.	.	pfam02456	Adeno_IVa2	Adenovirus IVa2 protein. IVa2 protein can interact with the adenoviral packaging signal and that this interaction involves DNA sequences that have previously been demonstrated to be required for packaging. During the course of lytic infection, the adenovirus major late promoter (MLP) is induced to high levels after replication of viral DNA has started. IVa2 is a transcriptional activator of the m…	.	.	.	.	.
FBgn0031675	28	2.13075	8	0.472977	4.50497	2.17152	3.56647e-05	1.4739e-05	up	yes	FBgn0031675	protein_coding	chr2L:5047818-5051062:-	gi|24581842|ref|NP_608901.1|	3026	0	CG9121, isoform A [Drosophila melanogaster]	gi|442626106|ref|NM_001273152.1|	2567	0	Drosophila melanogaster CG9121 (CG9121), transcript variant C, mRNA	P16157	85.1	1e-15	Ankyrin-1	all2748	85.5	1e-16	COG0666	pfam12796	Ank_2	Ankyrin repeats (3 copies).	GO:0007010|cytoskeleton organization;GO:0006888|ER to Golgi vesicle-mediated transport;GO:0006887|exocytosis;GO:0045199|maintenance of epithelial cell apical/basal polarity;GO:0010638|positive regulation of organelle organization;GO:0072661|protein targeting to plasma membrane;GO:0007165|signal transduction;	GO:0030673|axolemma;GO:0016323|basolateral plasma membrane;GO:0005737|cytoplasm;GO:0005856|cytoskeleton;GO:0005829|cytosol;GO:0031430|M band;GO:0005634|nucleus;GO:0005886|plasma membrane;GO:0045211|postsynaptic membrane;GO:0042383|sarcolemma;GO:0016529|sarcoplasmic reticulum;GO:0014731|spectrin-associated cytoskeleton;GO:0030018|Z disc;	GO:0051117|ATPase binding;GO:0008093|cytoskeletal adaptor activity;GO:0019899|enzyme binding;GO:0030507|spectrin binding;GO:0005200|structural constituent of cytoskeleton;GO:0005198|structural molecule activity;	K10380	ANK; ankyrin
FBgn0259710	55	4.18539	16	0.945954	4.42452	2.14552	8.90935e-09	4.38712e-09	up	yes	FBgn0259710	protein_coding	chr2R:21665940-21666579:+	gi|320544208|ref|NP_001137732.2|	1062	4e-145	CG42364 [Drosophila melanogaster]	gi|320544207|ref|NM_001144260.2|	640	0	Drosophila melanogaster CG42364 (CG42364), mRNA	.	.	.	.	.	.	.	.	pfam01866	Diphthamide_syn	Putative diphthamide synthesis protein. Human DPH1 is a candidate tumor suppressor gene. DPH2 from yeast, which confers resistance to diphtheria toxin has been found to be involved in diphthamide synthesis. Diphtheria toxin inhibits eukaryotic protein synthesis by ADP-ribosylating diphthamide, a posttranslationally modified histidine residue present in EF2. The exact function of the members of th…	.	.	.	.	.
FBgn0034804	41	3.12002	12	0.709465	4.39771	2.13675	7.34534e-07	3.31318e-07	up	yes	FBgn0034804	protein_coding	chr2R:22938987-22941169:-	gi|442624505|ref|NP_001261146.1|	2164	0	CG3831, isoform C [Drosophila melanogaster]	gi|17861899|gb|AY069282.1|	1546	0	Drosophila melanogaster GM13868 full length cDNA	.	.	.	.	.	.	.	.	pfam08395	7tm_7	7tm Chemosensory receptor. This family includes a number of gustatory and odorant receptors mainly from insect species such as A. gambiae and D. melanogaster. They are classified as G-protein-coupled receptors (GPCRs), or seven-transmembrane receptors. They show high sequence divergence, consistent with an ancient origin for the family.	.	.	.	.	.
FBgn0263746	58	4.41369	17	1.00508	4.3914	2.13468	3.95086e-09	1.96977e-09	up	yes	FBgn0263746	protein_coding	chr2L:16728035-16729681:-	gi|195579630|ref|XP_002079664.1|	575	5e-170	GD21902 [Drosophila simulans]	gi|15145638|gb|AC093097.1|	1647	0	Drosophila melanogaster, chromosome 2L, region 36A-36B, BAC clone BACR26O03, complete sequence	P0CB33	76.6	1e-13	Putative zinc finger protein 735	.	.	.	.	pfam13465	zf-H2C2_2	Zinc-finger double domain.	GO:0006355|regulation of transcription, DNA-templated;GO:0006351|transcription, DNA-templated;	GO:0005634|nucleus;	GO:0046872|metal ion binding;GO:0000978|RNA polymerase II core promoter proximal region sequence-specific DNA binding;	K09228	KRAB; KRAB domain-containing zinc finger protein
FBgn0063492	872	66.3575	256	15.1353	4.3843	2.13235	3.81081e-115	8.44332e-115	up	yes	FBgn0063492	protein_coding	chr2R:18407834-18408955:+	gi|514239974|gb|AGO35571.1|	1113	7e-152	FI21406p1 [Drosophila melanogaster]	gi|50872343|gb|AC011072.9|	1122	0	Drosophila melanogaster clone BACR48A20, complete sequence	P46430	182	2e-53	Glutathione S-transferase 1	PA1655	83.2	2e-18	COG0625	pfam13417	GST_N_3	Glutathione S-transferase, N-terminal domain.	.	.	GO:0004364|glutathione transferase activity;	.	.
FBgn0003162	109	8.29469	32	1.89191	4.3843	2.13235	7.39782e-16	4.54902e-16	up	yes	FBgn0003162	protein_coding	chr2R:21175315-21182608:+	gi|255760090|gb|ACU32630.1|	1472	0	RH05939p [Drosophila melanogaster]	gi|442624378|ref|NM_166431.4|	1793	0	Drosophila melanogaster punch (Pu), transcript variant A, mRNA	P48596	568	0	GTP cyclohydrolase 1	slr0426	228	2e-69	COG0302	pfam01227	GTP_cyclohydroI	GTP cyclohydrolase I. This family includes GTP cyclohydrolase enzymes and a family of related bacterial proteins.	GO:0035998|7,8-dihydroneopterin 3'-triphosphate biosynthetic process;GO:0048072|compound eye pigmentation;GO:0048067|cuticle pigmentation;GO:0009880|embryonic pattern specification;GO:0008363|larval chitin-based cuticle development;GO:0035185|preblastoderm mitotic cell cycle;GO:0006728|pteridine biosynthetic process;GO:2000274|regulation of epithelial cell migration, open tracheal system;GO:00430…	GO:0005737|cytoplasm;	GO:0005525|GTP binding;GO:0003934|GTP cyclohydrolase I activity;GO:0060308|GTP cyclohydrolase I regulator activity;GO:0008270|zinc ion binding;	K01495	GCH1, folE; GTP cyclohydrolase I [EC:3.5.4.16]
FBgn0032805	1267	96.4162	372	21.9934	4.38387	2.1322	2.19738e-166	7.45108e-166	up	yes	FBgn0032805	protein_coding	chr2L:19545376-19546959:-	gi|24585280|ref|NP_609986.1|	989	6e-130	CG10337 [Drosophila melanogaster]	gi|442628429|ref|NM_136142.3|	1297	0	Drosophila melanogaster CG10337 (CG10337), mRNA	.	.	.	.	.	.	.	.	pfam03188	Cytochrom_B561	Eukaryotic cytochrome b561. Cytochrome b561 is a secretory vesicle-specific electron transport protein. It is an integral membrane protein, that binds two heme groups non-covalently. This is a eukaryotic family. Members of the 'prokaryotic cytochrome b561' family can be found in Pfam: PF01292.	.	.	.	.	.
FBgn0030756	17	1.29367	5	0.295611	4.37625	2.1297	0.00146233	0.000538024	up	yes	FBgn0030756	protein_coding	chrX:16539153-16540852:-	gi|24642541|ref|NP_573132.1|	1900	0	CG9903 [Drosophila melanogaster]	gi|320542231|ref|NM_132904.2|	1628	0	Drosophila melanogaster CG9903 (CG9903), mRNA	.	.	.	.	.	.	.	.	pfam01758	SBF	Sodium Bile acid symporter family. This family consists of Na+/bile acid co-transporters. These transmembrane proteins function in the liver in the uptake of bile acids from portal blood plasma a process mediated by the co-transport of Na+. Also in the family is ARC3 from S. cerevisiae, a putative transmembrane protein involved in resistance to arsenic compounds.	.	.	.	.	.
FBgn0034397	17	1.29367	5	0.295611	4.37625	2.1297	0.00146233	0.000538024	up	yes	FBgn0034397	protein_coding	chr2R:18830331-18833241:+	gi|24655295|ref|NP_611378.1|	1337	0	CG15082, isoform A [Drosophila melanogaster]	gi|442624173|ref|NM_001274151.1|	1932	0	Drosophila melanogaster CG15082 (CG15082), transcript variant B, mRNA	.	.	.	.	.	.	.	.	pfam01254	TP2	Nuclear transition protein 2.	.	.	.	.	.
FBgn0038595	1250	95.1226	375	22.1708	4.29045	2.10113	3.4184e-161	1.12315e-160	up	yes	FBgn0038595	protein_coding	chr3R:18278181-18279522:-	gi|24647909|ref|NP_650703.1|	1799	0	CG7142 [Drosophila melanogaster]	gi|50872382|gb|AC009394.5|	1342	0	Drosophila melanogaster clone BACR03J17, complete sequence	Q8MUG0	136	3e-35	Lectizyme	VC1200	89.4	1e-18	COG5640	pfam00089	Trypsin	Trypsin.	.	GO:0005576|extracellular region;	GO:0004252|serine-type endopeptidase activity;	.	.
FBgn0033481	10	0.760981	3	0.177366	4.29045	2.10113	0.0155317	0.00511658	up	yes	FBgn0033481	protein_coding	chr2R:10069106-10071067:+	gi|24652307|ref|NP_610550.1|	1520	0	CG12920 [Drosophila melanogaster]	gi|28557612|gb|BT004856.1|	1302	0	Drosophila melanogaster RE59371 full insert cDNA	.	.	.	.	.	.	.	.	pfam05340	DUF740	Protein of unknown function (DUF740). This family consists of several uncharacterized plant proteins of unknown function.	.	.	.	.	.
FBgn0037429	10	0.760981	3	0.177366	4.29045	2.10113	0.0155317	0.00511658	up	yes	FBgn0037429	protein_coding	chr3R:6335362-6337196:+	gi|281361222|ref|NP_001163529.1|	1007	3e-133	osiris 19, isoform B [Drosophila melanogaster]	gi|442617714|ref|NM_141383.2|	1138	0	Drosophila melanogaster osiris 19 (Osi19), transcript variant A, mRNA	.	.	.	.	.	.	.	.	pfam07898	DUF1676	Protein of unknown function (DUF1676). This family contains sequences derived from proteins of unknown function expressed by Drosophila melanogaster and Anopheles gambiae.	.	.	.	.	.
FBgn0051431	10	0.760981	3	0.177366	4.29045	2.10113	0.0155317	0.00511658	up	yes	FBgn0051431	protein_coding	chr3R:21870681-21873640:+	gi|24648836|ref|NP_732672.1|	1851	0	CG31431, isoform A [Drosophila melanogaster]	gi|386766215|ref|NM_001260302.1|	1685	0	Drosophila melanogaster CG31431 (CG31431), transcript variant B, mRNA	Q91V87	77.4	9e-14	Fibroblast growth factor receptor-like 1	.	.	.	.	pfam07679	I-set	Immunoglobulin I-set domain.	GO:0007166|cell surface receptor signaling pathway;GO:0098742|cell-cell adhesion via plasma-membrane adhesion molecules;GO:0060539|diaphragm development;GO:0003179|heart valve morphogenesis;GO:0008285|negative regulation of cell proliferation;GO:0040037|negative regulation of fibroblast growth factor receptor signaling pathway;GO:0051260|protein homooligomerization;GO:0001501|skeletal system deve…	GO:0044291|cell-cell contact zone;GO:0005794|Golgi apparatus;GO:0005887|integral component of plasma membrane;GO:0005886|plasma membrane;GO:0030133|transport vesicle;	GO:0017134|fibroblast growth factor binding;GO:0005007|fibroblast growth factor-activated receptor activity;GO:0008201|heparin binding;GO:0001571|non-tyrosine kinase fibroblast growth factor receptor activity;	.	.
FBgn0033875	1198	91.1655	363	21.4613	4.2479	2.08675	3.04792e-153	9.37377e-153	up	yes	FBgn0033875	protein_coding	chr2R:13840053-13841743:+	gi|21430502|gb|AAM50929.1|	2181	0	LP08365p [Drosophila melanogaster]	gi|21430501|gb|AY119069.1|	1284	0	Drosophila melanogaster LP08365 full insert cDNA	Q24940	55.8	3e-07	Cathepsin L-like proteinase	.	.	.	.	pfam08246	Inhibitor_I29	Cathepsin propeptide inhibitor domain (I29). This domain is found at the N-terminus of some C1 peptidases such as Cathepsin L where it acts as a propeptide. There are also a number of proteins that are composed solely of multiple copies of this domain such as the peptidase inhibitor salarin. This family is classified as I29 by MEROPS.	GO:0006508|proteolysis;	GO:0005576|extracellular region;	GO:0004197|cysteine-type endopeptidase activity;GO:0004175|endopeptidase activity;	.	.
FBgn0004191	13	0.989275	4	0.236488	4.18318	2.0646	0.00636855	0.00219211	up	yes	FBgn0004191	protein_coding	chr2L:13211925-13212116:-	.	.	.	.	gi|45556824|ref|NR_001645.1|	192	4e-95	Drosophila melanogaster small nuclear RNA U2 at 34ABa (snRNA:U2:34ABa), ncRNA	.	.	.	.	.	.	.	.	pfam11232	Med25	Mediator complex subunit 25 PTOV activation and synapsin 2. Mediator is a large complex of up to 33 proteins that is conserved from plants to fungi to humans - the number and representation of individual subunits varying with species. It is arranged into four different sections, a core, a head, a tail and a kinase-active part, and the number of subunits within each of these is what varies with sp…	.	.	.	.	.
FBgn0033347	13	0.989275	4	0.236488	4.18318	2.0646	0.00636855	0.00219211	up	yes	FBgn0033347	protein_coding	chr2R:8918940-8920368:-	gi|161076430|ref|NP_610422.2|	1123	4e-150	CG8248, isoform A [Drosophila melanogaster]	gi|224465268|gb|BT071793.1|	1096	0	Drosophila melanogaster IP17978 full insert cDNA	.	.	.	.	.	.	.	.	pfam03157	Glutenin_hmw	High molecular weight glutenin subunit. Members of this family include high molecular weight subunits of glutenin. This group of gluten proteins is thought to be largely responsible for the elastic properties of gluten, and hence, doughs. Indeed, glutenin high molecular weight subunits are classified as elastomeric proteins, because the glutenin network can withstand significant deformations with…	.	.	.	.	.
FBgn0038977	13	0.989275	4	0.236488	4.18318	2.0646	0.00636855	0.00219211	up	yes	FBgn0038977	protein_coding	chr3R:22488033-22488955:-	gi|328751799|gb|AEB39655.1|	1286	2e-177	FI14705p [Drosophila melanogaster]	gi|442620479|ref|NM_142797.2|	812	0	Drosophila melanogaster CG5376 (CG5376), mRNA	.	.	.	.	.	.	.	.	pfam13868	Trichoplein	tumor suppressor, Mitostatin. Trichoplein or mitostatin, was first defined as a meiosis-specific nuclear structural protein. It has since been linked with mitochondrial movement. It is associated with the mitochondrial outer membrane, and over-expression leads to reduction in mitochondrial motility whereas lack of it enhances mitochondrial movement. The activity appears to be mediated through bin…	.	.	.	.	.
FBgn0050485	13	0.989275	4	0.236488	4.18318	2.0646	0.00636855	0.00219211	up	yes	FBgn0050485	protein_coding	chr2R:13849882-13852983:+	gi|24653475|ref|NP_725331.1|	4887	0	CG30485 [Drosophila melanogaster]	gi|320543897|ref|NM_166013.2|	3102	0	Drosophila melanogaster CG30485 (CG30485), mRNA	.	.	.	.	.	.	.	.	pfam15089	DUF4552	Domain of unknown function (DUF4552). This family of proteins is functionally uncharacterized. This family of proteins is found in vertebrates. Proteins in this family are typically between 425 and 649 amino acids in length.	.	.	.	.	.
FBgn0264706	13	0.989275	4	0.236488	4.18318	2.0646	0.00636855	0.00219211	up	yes	FBgn0264706	protein_coding	chr3R:21216820-21217242:+	gi|510785773|gb|AGN48407.1|	545	3e-69	MIP36816p1 [Drosophila melanogaster]	gi|113206009|gb|AC008308.10|	423	0	Drosophila melanogaster clone BACR10M16, complete sequence	.	.	.	.	.	.	.	.	pfam04397	LytTR	LytTr DNA-binding domain. This domain is found in a variety of bacterial transcriptional regulators. The domain binds to a specific DNA sequence pattern (see).	.	.	.	.	.
FBgn0032040	87	6.62053	27	1.5963	4.14743	2.05222	2.05937e-12	1.1407e-12	up	yes	FBgn0032040	protein_coding	chr2L:8399021-8400078:+	gi|24582830|ref|NP_609226.1|	1188	4e-161	CG13386 [Drosophila melanogaster]	gi|195339222|ref|XM_002036183.1|	737	0	Drosophila sechellia GM16931 (Dsec\GM16931), mRNA	.	.	.	.	.	.	.	.	pfam07220	DUF1420	Protein of unknown function (DUF1420). This family consists of several hypothetical putative lipoproteins which seem to be found specifically in the bacterium Leptospira interrogans. Members of this family are typically around 670 resides in length and their function is unknown.	.	.	.	.	.
FBgn0261393	29	2.20684	9	0.532099	4.14743	2.05222	4.92831e-05	2.01467e-05	up	yes	FBgn0261393	protein_coding	chr3R:7533496-7536390:-	gi|386765274|ref|NP_001246965.1|	2927	0	alpha-Esterase-5, isoform B [Drosophila melanogaster]	gi|16197858|gb|AY058345.1|	1754	0	Drosophila melanogaster GH12017 full length cDNA	P16854	379	3e-122	Esterase B1	BS_pnbA	190	2e-51	COG2272	pfam00135	COesterase	Carboxylesterase family.	.	.	GO:0052689|carboxylic ester hydrolase activity;	.	.
FBgn0001112	16	1.21757	5	0.295611	4.11883	2.04223	0.00265165	0.000948549	up	yes	FBgn0001112	protein_coding	chr3R:7252063-7265703:-	gi|182705255|sp|P18173.3|DHGL_DROME	3284	0	RecName: Full=Glucose dehydrogenase [FAD, quinone]; Contains: RecName: Full=Glucose dehydrogenase [FAD, quinone] short protein; Flags: Precursor	gi|545746470|gb|BT150358.1|	2895	0	Drosophila melanogaster FI21568 full insert cDNA	P18173	1269	0	Glucose dehydrogenase [FAD, quinone]	DR0965	305	2e-91	COG2303	pfam00732	GMC_oxred_N	GMC oxidoreductase. This family of proteins bind FAD as a cofactor.	GO:0006006|glucose metabolic process;GO:0008364|pupal chitin-based cuticle development;GO:0019233|sensory perception of pain;GO:0046693|sperm storage;	GO:0005576|extracellular region;	GO:0050660|flavin adenine dinucleotide binding;GO:0016614|oxidoreductase activity, acting on CH-OH group of donors;	K00108	betA, CHDH; choline dehydrogenase [EC:1.1.99.1]
FBgn0039282	16	1.21757	5	0.295611	4.11883	2.04223	0.00265165	0.000948549	up	yes	FBgn0039282	protein_coding	chr3R:25131306-25136709:+	gi|281362532|ref|NP_651342.3|	3762	0	Band4.1 inhibitor LRP interactor, isoform B [Drosophila melanogaster]	gi|281362541|ref|NM_001170255.1|	3901	0	Drosophila melanogaster Band4.1 inhibitor LRP interactor (Bili), transcript variant G, mRNA	Q3UFK8	219	4e-60	FERM domain-containing protein 8	.	.	.	.	pfam00373	FERM_M	FERM central domain. This domain is the central structural domain of the FERM domain.	.	GO:0005856|cytoskeleton;	.	.	.
FBgn0262007	157	11.9474	50	2.95611	4.0416	2.01493	1.03084e-20	7.26089e-21	up	yes	FBgn0262007	protein_coding	chr3L:10095754-10098115:-	gi|24662121|ref|NP_729590.1|	2509	0	CG42825 [Drosophila melanogaster]	gi|442631522|ref|NM_168396.2|	1752	0	Drosophila melanogaster CG42825 (CG42825), mRNA	.	.	.	.	.	.	.	.	pfam00083	Sugar_tr	Sugar (and other) transporter.	.	.	.	.	.
FBgn0030764	25	1.90245	8	0.472977	4.02229	2.00802	0.000202505	7.97921e-05	up	yes	FBgn0030764	protein_coding	chrX:16630673-16632235:-	gi|24642571|ref|NP_573138.1|	2203	0	CG9777 [Drosophila melanogaster]	gi|66771948|gb|BT022870.1|	1499	0	Drosophila melanogaster IP12784 full insert cDNA	.	.	.	.	.	.	.	.	pfam03006	HlyIII	Haemolysin-III related. Members of this family are integral membrane proteins. This family includes a protein with hemolytic activity from Bacillus cereus. It has been proposed that YOL002c encodes a Saccharomyces cerevisiae protein that plays a key role in metabolic pathways that regulate lipid and phosphate metabolizm. In eukaryotes, members are seven-transmembrane pass molecules found to encod…	.	.	.	.	.
FBgn0052137	28	2.13075	9	0.532099	4.00442	2.00159	8.69855e-05	3.50246e-05	up	yes	FBgn0052137	protein_coding	chr3L:13939250-13962647:+	gi|25012345|gb|AAN71283.1|	2827	0	RE05346p, partial [Drosophila melanogaster]	gi|442632194|ref|NM_168563.2|	3223	0	Drosophila melanogaster CG32137 (CG32137), transcript variant B, mRNA	Q8SWR2	1015	0	Bicaudal D-related protein homolog	.	.	.	.	pfam10174	Cast	RIM-binding protein of the cytomatrix active zone. This is a family of proteins that form part of the CAZ (cytomatrix at the active zone) complex which is involved in determining the site of synaptic vesicle fusion. The C-terminus is a PDZ-binding motif that binds directly to RIM (a small G protein Rab-3A effector). The family also contains four coiled-coil domains.	GO:0048812|neuron projection morphogenesis;	.	.	K16756	CCDC64; coiled-coil domain-containing protein 64
FBgn0034162	59	4.48979	19	1.12332	3.99689	1.99888	1.25961e-08	6.17522e-09	up	yes	FBgn0034162	protein_coding	chr2R:16869402-16871851:+	gi|22024182|ref|NP_611163.2|	841	9e-112	CG6426 [Drosophila melanogaster]	gi|17946508|gb|AY071664.1|	710	0	Drosophila melanogaster RH01665 full length cDNA	P86383	52	2e-07	Lysozyme	.	.	.	.	pfam05497	Destabilase	Destabilase. Destabilase is an endo-epsilon(gamma-Glu)-Lys isopeptidase, which cleaves isopeptide bonds formed by transglutaminase (Factor XIIIa) between glutamine gamma-carboxamide and the epsilon-amino group of lysine.	GO:0019835|cytolysis;GO:0042742|defense response to bacterium;GO:0008152|metabolic process;	GO:0005576|extracellular region;	GO:0003796|lysozyme activity;	.	.
FBgn0036552	34	2.58733	11	0.650343	3.97841	1.99219	1.62467e-05	6.82486e-06	up	yes	FBgn0036552	protein_coding	chr3L:15978524-15980004:+	gi|359339072|gb|AEV23908.1|	1532	0	FI16682p1 [Drosophila melanogaster]	gi|320545928|ref|NM_140565.2|	1140	0	Drosophila melanogaster CG17028 (CG17028), transcript variant A, mRNA	Q19420	196	4e-59	Inositol monophosphatase ttx-7	BS_yktC	146	1e-39	COG0483	pfam00459	Inositol_P	Inositol monophosphatase family.	GO:0006935|chemotaxis;GO:0006021|inositol biosynthetic process;GO:0006020|inositol metabolic process;GO:0046855|inositol phosphate dephosphorylation;GO:0046854|phosphatidylinositol phosphorylation;GO:0008104|protein localization;GO:0035418|protein localization to synapse;GO:0007165|signal transduction;GO:0043052|thermotaxis;	GO:0005737|cytoplasm;	GO:0008934|inositol monophosphate 1-phosphatase activity;GO:0052832|inositol monophosphate 3-phosphatase activity;GO:0052833|inositol monophosphate 4-phosphatase activity;GO:0052834|inositol monophosphate phosphatase activity;GO:0031403|lithium ion binding;GO:0000287|magnesium ion binding;GO:0030145|manganese ion binding;	K01092	E3.1.3.25, IMPA, suhB; myo-inositol-1(or 4)-monophosphatase [EC:3.1.3.25]
FBgn0039848	37	2.81563	12	0.709465	3.96866	1.98865	7.05554e-06	3.03249e-06	up	yes	FBgn0039848	protein_coding	chr3R:31458380-31459869:-	gi|17864146|ref|NP_524607.1|	1896	0	lysyl oxidase-like [Drosophila melanogaster]	gi|320543534|ref|NM_079868.3|	1435	0	Drosophila melanogaster lysyl oxidase-like (lox), mRNA	F1QQC3	56.6	3e-07	Lysyl oxidase homolog 2A	.	.	.	.	pfam01186	Lysyl_oxidase	Lysyl oxidase.	GO:0016569|covalent chromatin modification;GO:0030199|collagen fibril organization;GO:0043542|endothelial cell migration;GO:0001935|endothelial cell proliferation;GO:0001837|epithelial to mesenchymal transition;GO:0045892|negative regulation of transcription, DNA-templated;GO:0032332|positive regulation of chondrocyte differentiation;GO:0001666|response to hypoxia;GO:0002040|sprouting angiogenesi…	GO:0005604|basement membrane;GO:0005694|chromosome;GO:0016020|membrane;GO:0005634|nucleus;	GO:0005507|copper ion binding;GO:0004720|protein-lysine 6-oxidase activity;GO:0005044|scavenger receptor activity;	K00280	LOXL2_3_4; lysyl oxidase-like protein 2/3/4 [EC:1.4.3.-]
FBgn0267086	46	3.50051	15	0.886832	3.94721	1.98083	5.86243e-07	2.65676e-07	up	yes	FBgn0267086	protein_coding	chrX:6279680-6280012:+	.	.	.	.	gi|21591827|gb|AC113619.5|	333	3e-173	Drosophila melanogaster X BAC RP98-22D21 (Roswell Park Cancer Institute Drosophila BAC Library) complete sequence	.	.	.	.	.	.	.	.	pfam02123	RdRP_4	Viral RNA-directed RNA-polymerase. This family includes RNA-dependent RNA polymerase proteins (RdRPs) from Luteovirus, Totivirus and Rotavirus.	.	.	.	.	.
FBgn0030326	55	4.18539	18	1.0642	3.93291	1.9756	4.95014e-08	2.3656e-08	up	yes	FBgn0030326	protein_coding	chrX:11704310-11705300:-	gi|24641367|ref|NP_572739.1|	501	2e-61	CG2444, isoform A [Drosophila melanogaster]	gi|21430317|gb|AY118977.1|	624	0	Drosophila melanogaster LP01642 full insert cDNA	.	.	.	.	.	.	.	.	pfam15430	SVWC	Single domain von Willebrand factor type C. SVWC is a family of single-domain von Willebrand factor type C proteins from lower eukaryotes. The canonical pattern of most von Willebrand factor type C (VWC) domains is of ten cysteines, however this family, largely but not exclusively of arthropod proteins, contains only eight. SVWC family proteins respond to environmental challenges, such as bacteri…	.	.	.	.	.
FBgn0051313	27	2.05465	9	0.532099	3.8614	1.94912	0.000152577	6.04683e-05	up	yes	FBgn0051313	protein_coding	chr3R:14566432-14567429:-	gi|24646855|ref|NP_731919.1|	650	6e-83	CG31313, isoform A [Drosophila melanogaster]	gi|442619064|ref|NM_169586.2|	782	0	Drosophila melanogaster CG31313 (CG31313), transcript variant A, mRNA	P23779	43.9	9e-20	Cystatin-like protein	.	.	.	.	pfam00031	Cystatin	Cystatin domain. Very diverse family. Attempts to define separate sub-families failed. Typically, either the N-terminal or C-terminal end is very divergent. But splitting into two domains would make very short families. pfam00666 are related to this family but have not been included.	GO:0032504|multicellular organism reproduction;	GO:0005615|extracellular space;	GO:0004869|cysteine-type endopeptidase inhibitor activity;	.	.
FBgn0033268	24	1.82635	8	0.472977	3.8614	1.94912	0.000356621	0.000137497	up	yes	FBgn0033268	protein_coding	chr2R:8134170-8135315:-	gi|19921806|ref|NP_610358.1|	659	8e-85	Odorant-binding protein 44a, isoform A [Drosophila melanogaster]	gi|50872340|gb|AC093104.2|	728	0	Drosophila melanogaster clone BACR38O04, complete sequence	Q9VAJ4	102	1e-25	General odorant-binding protein 99a	.	.	.	.	pfam01395	PBP_GOBP	PBP/GOBP family. The olfactory receptors of terrestrial animals exist in an aqueous environment, yet detect odorants that are primarily hydrophobic. The aqueous solubility of hydrophobic odorants is thought to be greatly enhanced via odorant binding proteins which exist in the extracellular fluid surrounding the odorant receptors. This family is composed of pheromone binding proteins (PBP), which…	GO:0042048|olfactory behavior;GO:0019236|response to pheromone;GO:0007606|sensory perception of chemical stimulus;GO:0007608|sensory perception of smell;GO:0006810|transport;	GO:0012505|endomembrane system;GO:0005576|extracellular region;	GO:0005549|odorant binding;	.	.
FBgn0005666	18	1.36977	6	0.354733	3.8614	1.94912	0.00198853	0.000722579	up	yes	FBgn0005666	protein_coding	chr4:724400-776474:+	gi|281359561|ref|NP_001162825.1|	45917	0	bent, isoform F [Drosophila melanogaster]	gi|442614467|ref|NM_001169354.2|	27474	0	Drosophila melanogaster bent (bt), transcript variant F, mRNA	Q23551	95.1	5e-17	Twitchin	.	.	.	.	pfam00069	Pkinase	Protein kinase domain.	GO:0051782|negative regulation of cell division;GO:0018105|peptidyl-serine phosphorylation;GO:0018107|peptidyl-threonine phosphorylation;	GO:0031672|A band;	GO:0005524|ATP binding;GO:0046872|metal ion binding;GO:0004674|protein serine/threonine kinase activity;	.	.
FBgn0267087	18	1.36977	6	0.354733	3.8614	1.94912	0.00198853	0.000722579	up	yes	FBgn0267087	protein_coding	chrX:6860339-6863235:+	.	.	.	.	gi|21397194|gb|AC023722.4|	2897	0	Drosophila melanogaster X BAC RP98-48O24 (Roswell Park Cancer Institute Drosophila BAC Library) complete sequence	.	.	.	.	.	.	.	.	pfam00003	7tm_3	7 transmembrane sweet-taste receptor of 3 GCPR. This is a domain of seven transmembrane regions that forms the C-terminus of some subclass 3 G-coupled-protein receptors. It is often associated with a downstream cysteine-rich linker domain, NCD3G pfam07562, which is the human sweet-taste receptor, and the N-terminal domain, ANF_receptor pfam01094. The seven TM regions assemble in such a way as to …	.	.	.	.	.
FBgn0010042	15	1.14147	5	0.295611	3.8614	1.94912	0.00476447	0.00166467	up	yes	FBgn0010042	protein_coding	chr3R:12377128-12377907:+	gi|85861087|gb|ABC86493.1|	1120	3e-151	IP02541p1 [Drosophila melanogaster]	gi|15284181|gb|AC007594.5|	780	0	Drosophila melanogaster, chromosome 3R, region 87B-87C, BAC clone BACR28I14, complete sequence	Q9VG94	412	5e-145	Glutathione S-transferase D6	.	.	.	.	pfam13417	GST_N_3	Glutathione S-transferase, N-terminal domain.	GO:0006749|glutathione metabolic process;	GO:0005737|cytoplasm;	GO:0004602|glutathione peroxidase activity;GO:0004364|glutathione transferase activity;	K00799	GST, gst; glutathione S-transferase [EC:2.5.1.18]
FBgn0036553	15	1.14147	5	0.295611	3.8614	1.94912	0.00476447	0.00166467	up	yes	FBgn0036553	protein_coding	chr3L:15980100-15981888:+	gi|21357957|ref|NP_648823.1|	1530	0	CG17027, isoform A [Drosophila melanogaster]	gi|442632639|ref|NM_001274980.1|	1558	0	Drosophila melanogaster CG17027 (CG17027), transcript variant B, mRNA	P54928	191	1e-54	Inositol monophosphatase 3	BMEI0326	135	2e-35	COG0483	pfam00459	Inositol_P	Inositol monophosphatase family.	GO:0006021|inositol biosynthetic process;GO:0046855|inositol phosphate dephosphorylation;GO:0046854|phosphatidylinositol phosphorylation;GO:0007165|signal transduction;	GO:0005737|cytoplasm;	GO:0008934|inositol monophosphate 1-phosphatase activity;GO:0052832|inositol monophosphate 3-phosphatase activity;GO:0052833|inositol monophosphate 4-phosphatase activity;GO:0052834|inositol monophosphate phosphatase activity;GO:0000287|magnesium ion binding;	K10047	VTC4; inositol-phosphate phosphatase / L-galactose 1-phosphate phosphatase [EC:3.1.3.25 3.1.3.93]
FBgn0266346	15	1.14147	5	0.295611	3.8614	1.94912	0.00476447	0.00166467	up	yes	FBgn0266346	protein_coding	chr2R:21692691-21697152:-	gi|45550482|ref|NP_611607.2|	5013	0	cyclic nucleotide-gated ion channel subunit B, isoform A [Drosophila melanogaster]	gi|25010056|gb|BT001439.1|	3332	0	Drosophila melanogaster GH25102 full insert cDNA	Q14028	410	1e-121	Cyclic nucleotide-gated cation channel beta-1	AGc4670	51.2	2e-06	COG0664	pfam00027	cNMP_binding	Cyclic nucleotide-binding domain.	GO:0006812|cation transport;GO:0050908|detection of light stimulus involved in visual perception;GO:0045494|photoreceptor cell maintenance;GO:0035845|photoreceptor cell outer segment organization;GO:0051290|protein heterotetramerization;GO:0033365|protein localization to organelle;GO:0051480|cytosolic calcium ion homeostasis;GO:0042391|regulation of membrane potential;GO:0022400|regulation of rho…	GO:0060170|ciliary membrane;GO:0000139|Golgi membrane;GO:0030660|Golgi-associated vesicle membrane;GO:0005887|integral component of plasma membrane;GO:0017071|intracellular cyclic nucleotide activated cation channel complex;GO:0001750|photoreceptor outer segment;GO:0005886|plasma membrane;GO:0043195|terminal bouton;GO:1902495|transmembrane transporter complex;	GO:0030552|cAMP binding;GO:0030553|cGMP binding;GO:0005222|intracellular cAMP activated cation channel activity;GO:0005223|intracellular cGMP activated cation channel activity;GO:0015276|ligand-gated ion channel activity;GO:0005249|voltage-gated potassium channel activity;	K04952	CNGB1; cyclic nucleotide gated channel beta 1
FBgn0041183	12	0.913177	4	0.236488	3.8614	1.94912	0.0115844	0.00386193	up	yes	FBgn0041183	protein_coding	chr2L:15888640-15893811:-	gi|17648001|ref|NP_523578.1|	7109	0	Thioester-containing protein 1 [Drosophila melanogaster]	gi|7573500|emb|AJ269538.1|	4219	0	Drosophila melanogaster mRNA for TEP1 protein	Q6YHK3	493	2e-147	CD109 antigen	.	.	.	.	pfam07678	A2M_comp	A-macroglobulin complement component. This family includes the complement components region of the alpha-2-macroglobulin family.	GO:0001942|hair follicle development;GO:0010839|negative regulation of keratinocyte proliferation;GO:0001933|negative regulation of protein phosphorylation;GO:0030512|negative regulation of transforming growth factor beta receptor signaling pathway;GO:0061045|negative regulation of wound healing;GO:0072675|osteoclast fusion;GO:0045616|regulation of keratinocyte differentiation;	GO:0031225|anchored component of membrane;GO:0009986|cell surface;GO:0005615|extracellular space;GO:0005886|plasma membrane;	GO:0004867|serine-type endopeptidase inhibitor activity;GO:0050431|transforming growth factor beta binding;	K06530	CD109; CD109 antigen
FBgn0031580	9	0.684883	3	0.177366	3.8614	1.94912	0.0287914	0.00915269	up	yes	FBgn0031580	protein_coding	chr2L:4006041-4006606:+	gi|24581574|ref|NP_608815.1|	162	1e-11	CG15423 [Drosophila melanogaster]	gi|320544511|ref|NM_134971.3|	566	0	Drosophila melanogaster CG15423 (CG15423), mRNA	.	.	.	.	.	.	.	.	pfam00852	Glyco_transf_10	Glycosyltransferase family 10 (fucosyltransferase). This family of Fucosyltransferases are the enzymes transferring fucose from GDP-Fucose to GlcNAc in an alpha1,3 linkage. This family is know as glycosyltransferase family 10.	.	.	.	.	.
FBgn0035113	9	0.684883	3	0.177366	3.8614	1.94912	0.0287914	0.00915269	up	yes	FBgn0035113	protein_coding	chr3L:217932-223069:-	gi|24654624|ref|NP_612015.1|	4963	0	pyrexia, isoform A [Drosophila melanogaster]	gi|281360555|ref|NM_138171.2|	3966	0	Drosophila melanogaster pyrexia (pyx), transcript variant A, mRNA	Q9W0T5	1892	0	Transient receptor potential channel pyrexia	all2748	115	4e-26	COG0666	pfam12796	Ank_2	Ankyrin repeats (3 copies).	GO:0006816|calcium ion transport;GO:0006812|cation transport;GO:0048060|negative gravitaxis;GO:0051290|protein heterotetramerization;GO:0009408|response to heat;	GO:0034703|cation channel complex;GO:0016021|integral component of membrane;	GO:0005262|calcium channel activity;GO:0005261|cation channel activity;	.	.
FBgn0263233	9	0.684883	3	0.177366	3.8614	1.94912	0.0287914	0.00915269	up	yes	FBgn0263233	protein_coding	chr2R:17455743-17456441:-	gi|298493334|gb|ADI82803.1|	609	4e-78	RT09702p1 [Drosophila melanogaster]	gi|341823711|gb|BT125025.2|	477	0	Drosophila melanogaster RT09702 full insert cDNA	Q9NP97	63.5	2e-12	Dynein light chain roadblock-type 1	.	.	.	.	pfam03259	Robl_LC7	Roadblock/LC7 domain. This family includes proteins that are about 100 amino acids long and have been shown to be related. Members of this family of proteins are associated with both flagellar outer arm dynein and Drosophila and rat brain cytoplasmic dynein. It is proposed that roadblock/LC7 family members may modulate specific dynein functions. This family also includes Golgi-associated MP1 adap…	GO:0007018|microtubule-based movement;GO:0006810|transport;GO:0007632|visual behavior;	GO:0005813|centrosome;GO:0097542|ciliary tip;GO:0005737|cytoplasm;GO:0005868|cytoplasmic dynein complex;GO:0030286|dynein complex;GO:0016020|membrane;GO:0005874|microtubule;GO:0072372|primary cilium;	GO:0045505|dynein intermediate chain binding;GO:0003777|microtubule motor activity;	K10419	DYNLRB, DNCL2; dynein light chain roadblock-type
FBgn0032601	462	35.1573	156	9.22305	3.8119	1.93051	1.25623e-54	1.54809e-54	up	yes	FBgn0032601	protein_coding	chr2L:16754336-16758283:+	gi|17648117|ref|NP_523586.1|	2183	0	yellow-b, isoform A [Drosophila melanogaster]	gi|24584688|ref|NM_078862.2|	1659	0	Drosophila melanogaster yellow-b (yellow-b), transcript variant A, mRNA	Q9BI23	310	3e-96	Protein yellow	DR1790	67	4e-11	COG3386	pfam03022	MRJP	Major royal jelly protein. Royal jelly is the food of queen bee larvae, and is responsible for the high reproductive ability of the queen. Major royal jelly proteins make up around 90% of larval jelly proteins. This family also the sequence-related yellow protein of drosophila which controls pigmentation of the adult cuticle and larval mouth parts.	GO:0060179|male mating behavior;GO:0042438|melanin biosynthetic process;GO:0007275|multicellular organismal development;	GO:0005576|extracellular region;	.	.	.
FBgn0035360	32	2.43514	11	0.650343	3.74439	1.90473	4.91146e-05	2.00816e-05	up	yes	FBgn0035360	protein_coding	chr3L:2648048-2650205:+	gi|21357827|ref|NP_647736.1|	2035	0	CG1246, isoform B [Drosophila melanogaster]	gi|442629788|ref|NM_001274407.1|	1840	0	Drosophila melanogaster CG1246 (CG1246), transcript variant D, mRNA	.	.	.	.	.	.	.	.	pfam07223	DUF1421	Protein of unknown function (DUF1421). This family represents a conserved region approximately 350 residues long within a number of plant proteins of unknown function.	.	.	.	.	.
FBgn0033787	81	6.16394	28	1.65542	3.72349	1.89666	1.18895e-10	6.24712e-11	up	yes	FBgn0033787	protein_coding	chr2R:12953112-12955712:+	gi|19922144|ref|NP_610831.1|	1483	0	CG13321, isoform A [Drosophila melanogaster]	gi|17945002|gb|AY070942.1|	1058	0	Drosophila melanogaster RE03883 full length cDNA	.	.	.	.	.	.	.	.	pfam11901	DUF3421	Protein of unknown function (DUF3421). This family of proteins are functionally uncharacterized. This protein is found in bacteria and eukaryotes. Proteins in this family are typically between 119 to 296 amino acids in length.	.	.	.	.	.
FBgn0035480	52	3.9571	18	1.0642	3.71839	1.89468	2.51054e-07	1.15959e-07	up	yes	FBgn0035480	protein_coding	chr3L:3951193-3952550:-	gi|66771557|gb|AAY55090.1|	562	1e-70	IP07123p [Drosophila melanogaster]	gi|442630062|ref|NM_001274457.1|	709	0	Drosophila melanogaster CG14984 (CG14984), transcript variant C, mRNA	.	.	.	.	.	.	.	.	pfam01276	OKR_DC_1	Orn/Lys/Arg decarboxylase, major domain.	.	.	.	.	.
FBgn0033222	26	1.97855	9	0.532099	3.71839	1.89468	0.000265851	0.000103671	up	yes	FBgn0033222	protein_coding	chr2R:7790368-7791170:+	gi|66772147|gb|AAY55385.1|	855	5e-114	IP04227p [Drosophila melanogaster]	gi|66772146|gb|BT022969.1|	655	0	Drosophila melanogaster IP04227 full insert cDNA	.	.	.	.	.	.	.	.	pfam13347	MFS_2	MFS/sugar transport protein. This family is part of the major facilitator superfamily of membrane transport proteins.	.	.	.	.	.
FBgn0263390	23	1.75026	8	0.472977	3.70051	1.88772	0.000623455	0.000235947	up	yes	FBgn0263390	protein_coding	chr3R:22981459-22998528:-	gi|386766279|ref|NP_001247251.1|	3337	0	Na[+]/H[+] hydrogen antiporter 2, isoform B [Drosophila melanogaster]	gi|386766278|ref|NM_001260322.1|	2625	0	Drosophila melanogaster Na[+]/H[+] hydrogen antiporter 2 (Nha2), transcript variant B, mRNA	Q86UD5	182	2e-47	Mitochondrial sodium/hydrogen exchanger 9B2	MTH760	107	5e-24	COG0025	pfam00999	Na_H_Exchanger	Sodium/hydrogen exchanger family. Na/H antiporters are key transporters in maintaining the pH of actively metabolizing cells. The molecular mechanisms of antiport are unclear. These antiporters contain 10-12 transmembrane regions (M) at the amino-terminus and a large cytoplasmic region at the carboxyl terminus. The transmembrane regions M3-M12 share identity with other members of the family. The …	GO:0034220|ion transmembrane transport;GO:2001206|positive regulation of osteoclast development;GO:0006814|sodium ion transport;	GO:0016021|integral component of membrane;GO:0005743|mitochondrial inner membrane;	GO:0005451|monovalent cation:proton antiporter activity;	.	.
FBgn0000153	20	1.52196	7	0.413855	3.67752	1.87874	0.00147253	0.000541212	up	yes	FBgn0000153	protein_coding	chr2L:13821248-13823979:+	gi|17136594|ref|NP_476788.1|	2901	0	black, isoform A [Drosophila melanogaster]	gi|442627820|ref|NM_001259096.2|	2135	0	Drosophila melanogaster black (b), transcript variant B, mRNA	Q9Y600	553	0	Cysteine sulfinic acid decarboxylase	YPO1529	179	8e-48	COG0076	pfam00282	Pyridoxal_deC	Pyridoxal-dependent decarboxylase conserved domain.	GO:0019752|carboxylic acid metabolic process;GO:0042412|taurine biosynthetic process;	.	GO:0030170|pyridoxal phosphate binding;GO:0004782|sulfinoalanine decarboxylase activity;	K01594	CSAD; sulfinoalanine decarboxylase [EC:4.1.1.29]
FBgn0267195	20	1.52196	7	0.413855	3.67752	1.87874	0.00147253	0.000541212	up	yes	FBgn0267195	protein_coding	chr3R:15697274-15697874:+	.	.	.	.	gi|4755161|gb|AC006414.6|AC006414	601	0	Drosophila melanogaster, chromosome 3R, region 89A1-89A5, BAC clone BACR48G17, complete sequence	.	.	.	.	.	.	.	.	pfam02326	YMF19	Plant ATP synthase F0. This family corresponds to subunit 8 (YMF19) of the F0 complex of plant and algae mitochondrial F-ATPases (EC:3.6.1.34).	.	.	.	.	.
FBgn0265185	796	60.5741	279	16.4951	3.67225	1.87667	2.12625e-89	3.7554e-89	up	yes	FBgn0265185	protein_coding	chr2R:12950404-12952293:-	gi|281363266|ref|NP_001163133.1|	1554	0	CG44250, isoform C [Drosophila melanogaster]	gi|442623518|ref|NM_001169662.2|	1100	0	Drosophila melanogaster CG44250 (CG44250), transcript variant C, mRNA	Q66S17	50.8	1e-05	Natterin-3	.	.	.	.	pfam11901	DUF3421	Protein of unknown function (DUF3421). This family of proteins are functionally uncharacterized. This protein is found in bacteria and eukaryotes. Proteins in this family are typically between 119 to 296 amino acids in length.	.	GO:0005576|extracellular region;	GO:0016787|hydrolase activity;	.	.
FBgn0037672	77	5.85955	27	1.5963	3.67071	1.87606	4.55518e-10	2.34796e-10	up	yes	FBgn0037672	protein_coding	chr3R:9262654-9264142:-	gi|17986173|ref|NP_524287.1|	1270	5e-173	salivary gland-expressed bHLH, isoform A [Drosophila melanogaster]	gi|108383594|gb|BT025847.1|	1428	0	Drosophila melanogaster IP14615 full insert cDNA	P46581	55.1	1e-07	Neurogenic differentiation factor 1	.	.	.	.	pfam00010	HLH	Helix-loop-helix DNA-binding domain.	GO:0007413|axonal fasciculation;GO:0030182|neuron differentiation;GO:0006351|transcription, DNA-templated;	GO:0005634|nucleus;	GO:0003677|DNA binding;GO:0003700|transcription factor activity, sequence-specific DNA binding;	.	.
FBgn0032428	51	3.881	18	1.0642	3.64688	1.86666	4.28008e-07	1.95263e-07	up	yes	FBgn0032428	protein_coding	chr2L:12424904-12426440:+	gi|19921188|ref|NP_609564.1|	1821	0	CG6405 [Drosophila melanogaster]	gi|24583899|ref|NM_135720.2|	1326	0	Drosophila melanogaster CG6405 (CG6405), mRNA	Q6GN09	137	2e-35	Protein FAM92A1-B	.	.	.	.	pfam06730	FAM92	FAM92 protein. This family of proteins has a role in embryogenesis. During embryogenesis it is essential for ectoderm and axial mesoderm development. It may regulate cell proliferation and apoptosis.	GO:0019303|D-ribose catabolic process;	GO:0005737|cytoplasm;GO:0070062|extracellular exosome;GO:0005634|nucleus;	GO:0005524|ATP binding;GO:0046872|metal ion binding;GO:0004747|ribokinase activity;	.	.
FBgn0003423	25	1.90245	9	0.532099	3.57537	1.83809	0.000459931	0.000175759	up	yes	FBgn0003423	protein_coding	chrX:21374002-21385159:+	gi|24643717|ref|NP_728422.1|	3412	0	sluggish A, isoform A [Drosophila melanogaster]	gi|158181|gb|L07330.1|DROPROOX	3303	0	Drosophila melanogaster (clone pc3734-11) proline oxidase (sluggish-A) mRNA, complete cds	Q04499	763	0	Proline dehydrogenase 1, mitochondrial	SPCC70.03c	118	3e-27	COG0506	pfam01619	Pro_dh	Proline dehydrogenase.	GO:0007626|locomotory behavior;GO:0042331|phototaxis;GO:0006562|proline catabolic process;GO:0010133|proline catabolic process to glutamate;	GO:0005759|mitochondrial matrix;GO:0005739|mitochondrion;	GO:0071949|FAD binding;GO:0004657|proline dehydrogenase activity;	K00318	PRODH; proline dehydrogenase [EC:1.5.-.-]
FBgn0267519	152	11.5669	55	3.25172	3.55717	1.83073	7.04622e-18	4.6073e-18	up	yes	FBgn0267519	protein_coding	chrX:23214452-23217140:+	gi|403334965|gb|EJY66653.1|	286	1e-52	hypothetical protein OXYTRI_13058 [Oxytricha trifallax]	gi|364503169|gb|AC246465.1|	2689	0	Drosophila melanogaster clone BACR10E13, complete sequence	Q8TGM6	70.5	2e-12	Protein TAR1	.	.	.	.	pfam08852	DUF1822	Protein of unknown function (DUF1822). This family of proteins are functionally uncharacterized.	GO:0043457|regulation of cellular respiration;	GO:0005739|mitochondrion;	.	.	.
FBgn0265831	22	1.67416	8	0.472977	3.53962	1.82359	0.00108139	0.000402343	up	yes	FBgn0265831	protein_coding	chrX:13390235-13390560:-	.	.	.	.	gi|50872305|gb|AC010993.13|	326	2e-169	Drosophila melanogaster clone BACR27O05, complete sequence	.	.	.	.	.	.	.	.	pfam03208	PRA1	PRA1 family protein. This family includes the PRA1 (Prenylated rab acceptor) protein which is a Rab guanine dissociation inhibitor (GDI) displacement factor. This family also includes the glutamate transporter EAAC1 interacting protein GTRAP3-18.	.	.	.	.	.
FBgn0019650	11	0.837079	4	0.236488	3.53962	1.82359	0.020825	0.00675208	up	yes	FBgn0019650	protein_coding	chr4:989725-1007922:+	gi|45549245|ref|NP_524638.3|	2557	0	twin of eyeless, isoform A [Drosophila melanogaster]	gi|442614510|ref|NM_001272151.1|	3870	0	Drosophila melanogaster twin of eyeless (toy), transcript variant C, mRNA	P47238	399	7e-130	Paired box protein Pax-6	YDL106c	58.2	7e-08	COG5576	pfam00292	PAX	'Paired box' domain.	GO:0048708|astrocyte differentiation;GO:0007420|brain development;GO:0035690|cellular response to drug;GO:0044344|cellular response to fibroblast growth factor stimulus;GO:0071333|cellular response to glucose stimulus;GO:0032869|cellular response to insulin stimulus;GO:0071380|cellular response to prostaglandin E stimulus;GO:0007417|central nervous system development;GO:0021549|cerebellum develop…	GO:0000790|nuclear chromatin;GO:0005634|nucleus;	GO:0003680|AT DNA binding;GO:0003690|double-stranded DNA binding;GO:0000979|RNA polymerase II core promoter sequence-specific DNA binding;GO:0000981|RNA polymerase II transcription factor activity, sequence-specific DNA binding;GO:0043565|sequence-specific DNA binding;GO:0003700|transcription factor activity, sequence-specific DNA binding;GO:0004842|ubiquitin-protein transferase activity;	K08031	PAX6; paired box protein 6
FBgn0032484	11	0.837079	4	0.236488	3.53962	1.82359	0.020825	0.00675208	up	yes	FBgn0032484	protein_coding	chr2L:13212335-13215350:-	gi|24584041|ref|NP_609615.2|	3275	0	kekkon4, isoform A [Drosophila melanogaster]	gi|442627730|ref|NM_001273506.1|	2653	0	Drosophila melanogaster kekkon4 (kek4), transcript variant B, mRNA	A6NDA9	99.8	2e-20	Leucine-rich repeat, immunoglobulin-like domain and transmembrane domain-containing protein 2	.	.	.	.	pfam13855	LRR_8	Leucine rich repeat.	.	GO:0016021|integral component of membrane;	.	.	.
FBgn0033128	11	0.837079	4	0.236488	3.53962	1.82359	0.020825	0.00675208	up	yes	FBgn0033128	protein_coding	chr2R:7028911-7033233:+	gi|17648069|ref|NP_523633.1|	897	6e-117	tetraspanin 42Eg [Drosophila melanogaster]	gi|442622635|ref|NM_078909.4|	1188	0	Drosophila melanogaster tetraspanin 42Eg (Tsp42Eg), mRNA	Q24188	58.5	1e-08	Protein late bloomer	.	.	.	.	pfam00335	Tetraspannin	Tetraspanin family.	GO:0007166|cell surface receptor signaling pathway;GO:0007416|synapse assembly;	GO:0030054|cell junction;GO:0005576|extracellular region;GO:0016021|integral component of membrane;GO:0005887|integral component of plasma membrane;GO:0045202|synapse;	.	.	.
FBgn0039051	11	0.837079	4	0.236488	3.53962	1.82359	0.020825	0.00675208	up	yes	FBgn0039051	protein_coding	chr3R:23095690-23097240:+	gi|218505911|gb|ACK77613.1|	2212	0	FI09240p [Drosophila melanogaster]	gi|442620577|ref|NM_001275930.1|	1373	0	Drosophila melanogaster CG17109 (CG17109), transcript variant B, mRNA	Q99JW2	373	1e-123	Aminoacylase-1	RSp0487	93.2	1e-19	COG0624	pfam01546	Peptidase_M20	Peptidase family M20/M25/M40. This family includes a range of zinc metallopeptidases belonging to several families in the peptidase classification. Family M20 are Glutamate carboxypeptidases. Peptidase family M25 contains X-His dipeptidases.	GO:0006520|cellular amino acid metabolic process;GO:0043171|peptide catabolic process;	GO:0005737|cytoplasm;GO:0070062|extracellular exosome;	GO:0004046|aminoacylase activity;GO:0070573|metallodipeptidase activity;GO:0008270|zinc ion binding;	K14677	ACY1; aminoacylase [EC:3.5.1.14]
FBgn0016684	52	3.9571	19	1.12332	3.52268	1.81667	5.38964e-07	2.44774e-07	up	yes	FBgn0016684	protein_coding	chr2R:14842720-14845874:-	gi|24653727|ref|NP_525116.2|	2728	0	Na[+]-dependent inorganic phosphate cotransporter, isoform A [Drosophila melanogaster]	gi|442623719|ref|NM_080377.3|	2660	0	Drosophila melanogaster Na[+]-dependent inorganic phosphate cotransporter (NaPi-T), transcript variant A, mRNA	Q9JI12	250	1e-72	Vesicular glutamate transporter 2	.	.	.	.	pfam07690	MFS_1	Major Facilitator Superfamily.	GO:0007420|brain development;GO:0021766|hippocampus development;GO:0003407|neural retina development;GO:0001504|neurotransmitter uptake;GO:0006814|sodium ion transport;	GO:0030054|cell junction;GO:0005769|early endosome;GO:0060076|excitatory synapse;GO:0016021|integral component of membrane;GO:1990030|pericellular basket;GO:0008021|synaptic vesicle;GO:0030672|synaptic vesicle membrane;	GO:0005313|L-glutamate transmembrane transporter activity;GO:0015293|symporter activity;	K12302	SLC17A6_7_8; MFS transporter, ACS family, solute carrier family 17 (sodium-dependent inorganic phosphate cotransporter), member 6/7/8
FBgn0040532	30	2.28294	11	0.650343	3.51036	1.81162	0.000144963	5.76344e-05	up	yes	FBgn0040532	protein_coding	chr3R:8822008-8822838:+	gi|24645189|ref|NP_652187.1|	474	2e-58	CG8369, isoform A [Drosophila melanogaster]	gi|442618086|ref|NM_001260068.2|	774	0	Drosophila melanogaster CG8369 (CG8369), transcript variant C, mRNA	.	.	.	.	.	.	.	.	pfam01557	FAA_hydrolase	Fumarylacetoacetate (FAA) hydrolase family. This family consists of fumarylacetoacetate (FAA) hydrolase, or fumarylacetoacetate hydrolase (FAH) and it also includes HHDD isomerase/OPET decarboxylase from Escherichia coli strain W. FAA is the last enzyme in the tyrosine catabolic pathway, it hydrolyses fumarylacetoacetate into fumarate and acetoacetate which then join the citric acid cycle. Mutati…	.	.	.	.	.
FBgn0243513	128	9.74055	47	2.77874	3.50539	1.80957	4.42618e-15	2.66898e-15	up	yes	FBgn0243513	protein_coding	chr2L:3038826-3039812:-	gi|24581337|ref|NP_608745.1|	646	2e-81	cornichon related [Drosophila melanogaster]	gi|320544470|ref|NM_134901.2|	871	0	Drosophila melanogaster cornichon related (cnir), mRNA	Q9CX13	106	1e-26	Protein cornichon homolog 4	.	.	.	.	pfam03311	Cornichon	Cornichon protein.	GO:0006888|ER to Golgi vesicle-mediated transport;GO:0015031|protein transport;	GO:0005783|endoplasmic reticulum;GO:0005793|endoplasmic reticulum-Golgi intermediate compartment;GO:0016021|integral component of membrane;	GO:0031730|CCR5 chemokine receptor binding;	.	.
FBgn0037812	57	4.33759	21	1.24156	3.49365	1.80473	1.75446e-07	8.18227e-08	up	yes	FBgn0037812	protein_coding	chr3R:10340949-10341668:+	gi|560879515|gb|AAY55105.2|	935	9e-126	IP07173p1 [Drosophila melanogaster]	gi|85815836|ref|NM_141741.2|	660	0	Drosophila melanogaster CG18545 (CG18545), mRNA	Q9VGZ8	137	7e-36	Slender lobes-like protein	.	.	.	.	pfam10293	DUF2405	Domain of unknown function (DUF2405). This is a conserved region of a family of proteins conserved in fungi. The function is unknown.	GO:0007275|multicellular organismal development;GO:0007000|nucleolus organization;	GO:0005875|microtubule associated complex;GO:0005730|nucleolus;GO:0005634|nucleus;GO:0005819|spindle;	.	.	.
FBgn0030271	46	3.50051	17	1.00508	3.48283	1.80026	2.80502e-06	1.2306e-06	up	yes	FBgn0030271	protein_coding	chrX:11142541-11143755:+	gi|24641215|ref|NP_572690.1|	616	1e-78	CG15202, isoform A [Drosophila melanogaster]	gi|386764197|ref|NM_001258689.1|	863	0	Drosophila melanogaster CG15202 (CG15202), transcript variant B, mRNA	.	.	.	.	.	.	.	.	pfam15430	SVWC	Single domain von Willebrand factor type C. SVWC is a family of single-domain von Willebrand factor type C proteins from lower eukaryotes. The canonical pattern of most von Willebrand factor type C (VWC) domains is of ten cysteines, however this family, largely but not exclusively of arthropod proteins, contains only eight. SVWC family proteins respond to environmental challenges, such as bacteri…	.	.	.	.	.
FBgn0000276	1470	111.864	546	32.2807	3.46536	1.79301	1.07056e-153	3.29728e-153	up	yes	FBgn0000276	protein_coding	chr3R:30210874-30211273:+	gi|17975553|ref|NP_524588.1|	262	1e-27	cecropin A1 [Drosophila melanogaster]	gi|189182055|gb|BT032790.1|	187	4e-92	Drosophila melanogaster IP21250 full insert cDNA	P14954	105	6e-29	Cecropin-A1/A2	.	.	.	.	pfam00272	Cecropin	Cecropin family.	GO:0019731|antibacterial humoral response;GO:0048102|autophagic cell death;GO:0019835|cytolysis;GO:0042742|defense response to bacterium;GO:0050829|defense response to Gram-negative bacterium;GO:0050830|defense response to Gram-positive bacterium;GO:0006959|humoral immune response;GO:0045087|innate immune response;GO:0009617|response to bacterium;GO:0035071|salivary gland cell autophagic cell dea…	GO:0005576|extracellular region;GO:0005615|extracellular space;	.	.	.
FBgn0036419	1489	113.31	554	32.7536	3.45946	1.79055	2.28806e-155	7.14064e-155	up	yes	FBgn0036419	protein_coding	chr3L:14329346-14329885:+	gi|85857834|gb|ABC86451.1|	196	2e-16	IP05464p [Drosophila melanogaster]	gi|320545864|ref|NM_140443.2|	540	0	Drosophila melanogaster CG13482 (CG13482), mRNA	.	.	.	.	.	.	.	.	.	.	.	.	.	.	.	.
FBgn0040096	43	3.27222	16	0.945954	3.45917	1.79043	6.41555e-06	2.76472e-06	up	yes	FBgn0040096	protein_coding	chr2L:11002072-11002738:+	gi|161076866|ref|NP_001097145.1|	953	4e-129	lectin-33A [Drosophila melanogaster]	gi|195578406|ref|XM_002079021.1|	480	0	Drosophila simulans GD23749 (Dsim\GD23749), mRNA	P86854	64.7	5e-12	Perlucin-like protein	.	.	.	.	pfam00059	Lectin_C	Lectin C-type domain. This family includes both long and short form C-type	.	GO:0005576|extracellular region;	GO:0030246|carbohydrate binding;	.	.
FBgn0065098	48	3.65271	18	1.0642	3.43236	1.7792	2.06796e-06	9.15403e-07	up	yes	FBgn0065098	protein_coding	chr3R:23730048-23730429:-	.	.	.	.	gi|281362376|ref|NR_002501.2|	382	0	Drosophila melanogaster ribonuclease MRP RNA (RNaseMRP:RNA), ncRNA	.	.	.	.	.	.	.	.	pfam01208	URO-D	Uroporphyrinogen decarboxylase (URO-D).	.	.	.	.	.
FBgn0010041	40	3.04392	15	0.886832	3.43236	1.7792	1.47028e-05	6.18981e-06	up	yes	FBgn0010041	protein_coding	chr3R:12375733-12376572:+	gi|45549270|ref|NP_524914.3|	1112	2e-151	glutathione S transferase D5 [Drosophila melanogaster]	gi|66772997|gb|BT023393.1|	840	0	Drosophila melanogaster IP01777 full insert cDNA	Q9VG95	432	7e-153	Glutathione S-transferase D5	.	.	.	.	pfam13417	GST_N_3	Glutathione S-transferase, N-terminal domain.	GO:0006749|glutathione metabolic process;	GO:0005737|cytoplasm;	GO:0004602|glutathione peroxidase activity;GO:0004364|glutathione transferase activity;	K00799	GST, gst; glutathione S-transferase [EC:2.5.1.18]
FBgn0036977	16	1.21757	6	0.354733	3.43236	1.7792	0.0061348	0.00211482	up	yes	FBgn0036977	protein_coding	chr3L:20358512-20359820:+	gi|386771467|ref|NP_001246844.1|	2116	0	CG5665, isoform C [Drosophila melanogaster]	gi|386771466|ref|NM_001259915.1|	1188	0	Drosophila melanogaster CG5665 (CG5665), transcript variant C, mRNA	P06607	120	6e-29	Vitellogenin-3	.	.	.	.	pfam00151	Lipase	Lipase.	GO:0009790|embryo development;GO:0022008|neurogenesis;GO:0045995|regulation of embryonic development;GO:0009617|response to bacterium;GO:0007548|sex differentiation;	GO:0005576|extracellular region;GO:0005811|lipid particle;GO:0005875|microtubule associated complex;GO:0043186|P granule;	GO:0052689|carboxylic ester hydrolase activity;	.	.
FBgn0266681	45	3.42441	17	1.00508	3.40712	1.76855	4.71976e-06	2.05022e-06	up	yes	FBgn0266681	protein_coding	chr3L:10893646-10894743:-	gi|68051541|gb|AAY85034.1|	525	5e-63	IP05675p [Drosophila melanogaster]	gi|21954004|gb|AC010030.10|	983	0	Drosophila melanogaster 3L BAC RP98-2C14 (Roswell Park Cancer Institute Drosophila BAC Library) complete sequence	O02387	87	3e-19	Larval cuticle protein LCP-17	.	.	.	.	pfam00379	Chitin_bind_4	Insect cuticle protein. Many insect cuticular proteins include a 35-36 amino acid motif known as the R&R consensus. The extensive conservation of this region led to the suggestion that it functions to bind chitin. Provocatively, it has no sequence similarity to the well-known cysteine-containing chitin-binding domain found in chitinases and some peritrophic membrane proteins. Chitin binding has b…	.	.	GO:0042302|structural constituent of cuticle;	.	.
FBgn0038095	29	2.20684	11	0.650343	3.39335	1.76271	0.000246602	9.64848e-05	up	yes	FBgn0038095	protein_coding	chr3R:12963791-12965923:+	gi|24646416|ref|NP_731751.1|	2596	0	Cyp304a1 [Drosophila melanogaster]	gi|442618764|ref|NM_169484.2|	1716	0	Drosophila melanogaster Cyp304a1 (Cyp304a1), mRNA	Q9VG17	1004	0	Probable cytochrome P450 304a1	.	.	.	.	pfam00067	p450	Cytochrome P450. Cytochrome P450s are haem-thiolate proteins involved in the oxidative degradation of various compounds. They are particularly well known for their role in the degradation of environmental toxins and mutagens. They can be divided into 4 classes, according to the method by which electrons from NAD(P)H are delivered to the catalytic site. Sequence conservation is relatively low with…	.	GO:0005789|endoplasmic reticulum membrane;GO:0031090|organelle membrane;	GO:0020037|heme binding;GO:0005506|iron ion binding;GO:0004497|monooxygenase activity;GO:0016705|oxidoreductase activity, acting on paired donors, with incorporation or reduction of molecular oxygen;	.	.
FBgn0032084	34	2.58733	13	0.768587	3.36635	1.75118	7.77774e-05	3.14066e-05	up	yes	FBgn0032084	protein_coding	chr2L:8977834-8984872:-	gi|19920982|ref|NP_609264.1|	1459	0	CG13101, isoform A [Drosophila melanogaster]	gi|442626938|ref|NM_164841.2|	1589	0	Drosophila melanogaster CG13101 (CG13101), transcript variant B, mRNA	O44252	139	7e-36	Protein rolling stone	.	.	.	.	pfam04896	AmoC	Ammonia monooxygenase/methane monooxygenase, subunit C. Ammonia monooxygenase plays a key role in the nitrogen cycle and degrades a wide range of hydrocarbons and halogenated hydrocarbons. This family represents the AmoC subunit. It also includes the particulate methane monooxygenase subunit PmoC from methanotrophic bacteria.	GO:0007275|multicellular organismal development;GO:0007520|myoblast fusion;	GO:0016021|integral component of membrane;GO:0016020|membrane;	.	.	.
FBgn0015831	13	0.989275	5	0.295611	3.34655	1.74267	0.0148962	0.00491642	up	yes	FBgn0015831	protein_coding	chr3R:7528864-7530241:-	gi|386765269|ref|NP_524263.2|	1218	3e-166	Rtnl2, isoform B [Drosophila melanogaster]	gi|386765270|ref|NM_001260035.1|	969	0	Drosophila melanogaster Rtnl2 (Rtnl2), transcript variant C, mRNA	Q5RBL9	69.7	1e-12	Reticulon-3	.	.	.	.	pfam02453	Reticulon	Reticulon. Reticulon, also know as neuroendocrine-specific protein (NSP), is a protein of unknown function which associates with the endoplasmic reticulum. This family represents the C-terminal domain of the three reticulon isoforms and their homologues.	GO:0006915|apoptotic process;GO:0016192|vesicle-mediated transport;	GO:0005789|endoplasmic reticulum membrane;GO:0000139|Golgi membrane;GO:0016021|integral component of membrane;	.	.	.
FBgn0037879	75	5.70735	29	1.71454	3.32879	1.735	5.52865e-09	2.74155e-09	up	yes	FBgn0037879	protein_coding	chr3R:11225520-11226681:+	gi|24645883|ref|NP_650053.1|	1313	0	SCP-containing protein C, isoform A [Drosophila melanogaster]	gi|13096027|gb|AC006491.24|AC006491	979	0	Drosophila melanogaster, chromosome 3R, region 86D1-86E1, BAC clone BACR48M21, complete sequence	P35779	76.6	3e-15	Venom allergen 3	.	.	.	.	pfam00188	CAP	Cysteine-rich secretory protein family. This is a large family of cysteine-rich secretory proteins, antigen 5, and pathogenesis-related 1 proteins (CAP) that are found in a wide range of organisms, including prokaryotes and non-vertebrate eukaryotes, The nine subfamilies of the mammalian CAP 'super'family include: the human glioma pathogenesis-related 1 (GLIPR1), Golgi associated pathogenesis rel…	.	GO:0005576|extracellular region;	.	.	.
FBgn0032139	31	2.35904	12	0.709465	3.3251	1.7334	0.000179669	7.09792e-05	up	yes	FBgn0032139	protein_coding	chr2L:9729940-9730945:+	gi|194859241|ref|XP_001969337.1|	906	3e-119	GG10050 [Drosophila erecta]	gi|281364708|ref|NM_135462.3|	1006	0	Drosophila melanogaster CG13116 (CG13116), transcript variant A, mRNA	.	.	.	.	.	.	.	.	pfam06283	ThuA	Trehalose utilisation. This family consists of several bacterial ThuA like proteins. ThuA appears to be involved in utilisation of trehalose. The thuA and thuB genes form part of the trehalose/sucrose transport operon thuEFGKAB, which is located on the pSymB megaplasmid. The thuA and thuB genes are induced in vitro by trehalose but not by sucrose and the extent of its induction depends on the con…	.	.	.	.	.
FBgn0034639	31	2.35904	12	0.709465	3.3251	1.7334	0.000179669	7.09792e-05	up	yes	FBgn0034639	protein_coding	chr2R:21608393-21613071:-	gi|900894045|gb|KMY95590.1|	1064	3e-141	uncharacterized protein Dsimw501_GD25185 [Drosophila simulans]	gi|66771570|gb|BT022681.1|	1133	0	Drosophila melanogaster IP07155 full insert cDNA	.	.	.	.	.	.	.	.	pfam02232	Alpha_TIF	Alpha trans-inducing protein (Alpha-TIF). Alpha-TIF, a virion protein (VP16), is involved in transcriptional activation of viral immediate early (IE) promoters (alpha genes). Specificity of tegument protein VP16 of human herpesvirus 2 for IE genes is conferred by the 400 residue N-terminal, the 80 residue C-terminal is responsible for transcriptional activation.	.	.	.	.	.
FBgn0033234	49	3.7288	19	1.12332	3.31945	1.73094	2.53911e-06	1.11649e-06	up	yes	FBgn0033234	protein_coding	chr2R:7926653-7929922:+	gi|900890574|gb|KMY92119.1|	2459	0	uncharacterized protein Dsimw501_GD10517, isoform B [Drosophila simulans]	gi|386767362|ref|NM_001259267.1|	2292	0	Drosophila melanogaster CG8791 (CG8791), transcript variant B, mRNA	O61369	325	2e-102	Putative inorganic phosphate cotransporter	.	.	.	.	pfam07690	MFS_1	Major Facilitator Superfamily.	GO:0006814|sodium ion transport;	GO:0016021|integral component of membrane;	GO:0015114|phosphate ion transmembrane transporter activity;GO:0015293|symporter activity;	.	.
FBgn0035412	18	1.36977	7	0.413855	3.30977	1.72673	0.00441647	0.00154691	up	yes	FBgn0035412	protein_coding	chr3L:3187563-3188106:+	gi|24656553|ref|NP_647781.1|	425	3e-51	CG14957 [Drosophila melanogaster]	gi|320545516|ref|NM_139524.3|	423	0	Drosophila melanogaster CG14957 (CG14957), mRNA	.	.	.	.	.	.	.	.	pfam01607	CBM_14	Chitin binding Peritrophin-A domain. This domain is called the Peritrophin-A domain and is found in chitin binding proteins particularly peritrophic matrix proteins of insects and animal chitinases. Copies of the domain are also found in some baculoviruses. Relevant references that describe proteins with this domain include. It is an extracellular domain that contains six conserved cysteines that…	.	.	.	.	.
FBgn0001149	5841	444.489	2284	135.035	3.29166	1.71881	0	0	up	yes	FBgn0001149	protein_coding	chr3R:12367817-12369268:-	gi|21464458|gb|AAM52032.1|	1236	5e-170	RH47312p [Drosophila melanogaster]	gi|21464457|gb|AY121705.1|	822	0	Drosophila melanogaster RH47312 full insert cDNA	P20432	435	6e-154	Glutathione S-transferase D1	alr4661	85.9	3e-19	COG0625	pfam02798	GST_N	Glutathione S-transferase, N-terminal domain. Function: conjugation of reduced glutathione to a variety of targets. Also included in the alignment, but are not GSTs: * S-crystallins from squid. Similarity to GST previously noted. * Eukaryotic elongation factors 1-gamma. Not known to have GST activity; similarity not previously recognized. * HSP26 family of stress-related proteins. including auxin…	GO:0006749|glutathione metabolic process;	GO:0005737|cytoplasm;	GO:0018833|DDT-dehydrochlorinase activity;GO:0004602|glutathione peroxidase activity;GO:0004364|glutathione transferase activity;	K00799	GST, gst; glutathione S-transferase [EC:2.5.1.18]
FBgn0004034	28	2.13075	11	0.650343	3.27634	1.71209	0.000416532	0.000159693	up	yes	FBgn0004034	protein_coding	chrX:356509-361245:+	gi|17136600|ref|NP_476792.1|	2673	0	yellow, partial [Drosophila melanogaster]	gi|24638856|ref|NM_057444.3|	2038	0	Drosophila melanogaster yellow (y), mRNA	P09957	1018	0	Protein yellow	DR1790	68.9	2e-11	COG3386	pfam03022	MRJP	Major royal jelly protein. Royal jelly is the food of queen bee larvae, and is responsible for the high reproductive ability of the queen. Major royal jelly proteins make up around 90% of larval jelly proteins. This family also the sequence-related yellow protein of drosophila which controls pigmentation of the adult cuticle and larval mouth parts.	GO:0048067|cuticle pigmentation;GO:0048066|developmental pigmentation;GO:0048065|male courtship behavior, veined wing extension;GO:0060179|male mating behavior;GO:0042438|melanin biosynthetic process;GO:0006583|melanin biosynthetic process from tyrosine;GO:0048082|regulation of adult chitin-containing cuticle pigmentation;	GO:0070451|cell hair;GO:0005737|cytoplasm;GO:0005576|extracellular region;	.	.	.
FBgn0058469	122	9.28396	48	2.83786	3.27146	1.70994	1.83004e-13	1.04966e-13	up	yes	FBgn0058469	protein_coding	chrX:122493-122706:+	gi|223029541|gb|ACM78492.1|	236	2e-24	LP05425p [Drosophila melanogaster]	gi|386764880|ref|NR_003723.2|	214	2e-107	Drosophila melanogaster CR40469 (CR40469), ncRNA	.	.	.	.	.	.	.	.	pfam04630	Phage_tail	Phage major tail protein.	.	.	.	.	.
FBgn0264979	99	7.53371	39	2.30576	3.26734	1.70812	3.45719e-11	1.84726e-11	up	yes	FBgn0264979	protein_coding	chr2L:2242378-2245274:+	gi|24581069|ref|NP_608661.1|	1948	0	CG4267, isoform A [Drosophila melanogaster]	gi|442625392|ref|NM_001272990.1|	2182	0	Drosophila melanogaster CG4267 (CG4267), transcript variant B, mRNA	P81139	136	5e-34	Pancreatic lipase-related protein 2	.	.	.	.	pfam00151	Lipase	Lipase.	GO:0019376|galactolipid catabolic process;GO:0006629|lipid metabolic process;GO:0009395|phospholipid catabolic process;	GO:0005615|extracellular space;	GO:0047372|acylglycerol lipase activity;GO:0005509|calcium ion binding;GO:0047714|galactolipase activity;GO:0004620|phospholipase activity;GO:0004806|triglyceride lipase activity;	.	.
FBgn0063493	2065	157.142	814	48.1254	3.26527	1.7072	5.21621e-201	2.22074e-200	up	yes	FBgn0063493	protein_coding	chr2R:18406924-18407688:+	gi|21483372|gb|AAM52661.1|	1211	1e-166	LD04004p [Drosophila melanogaster]	gi|50872343|gb|AC011072.9|	765	0	Drosophila melanogaster clone BACR48A20, complete sequence	P46430	190	7e-58	Glutathione S-transferase 1	alr4661	87	8e-20	COG0625	pfam13417	GST_N_3	Glutathione S-transferase, N-terminal domain.	.	.	GO:0004364|glutathione transferase activity;	.	.
FBgn0037712	167	12.7084	66	3.90206	3.25684	1.70347	8.78147e-18	5.726e-18	up	yes	FBgn0037712	protein_coding	chr3R:9566195-9569189:+	gi|442618263|ref|NP_001262423.1|	3664	0	CG16789, isoform B [Drosophila melanogaster]	gi|442618261|ref|NM_141653.5|	2734	0	Drosophila melanogaster CG16789 (CG16789), transcript variant A, mRNA	A6NCM1	436	3e-137	IQ and AAA domain-containing protein 1-like	SPAC2G11.06	77.8	5e-14	COG0464	pfam00004	AAA	ATPase family associated with various cellular activities (AAA). AAA family proteins often perform chaperone-like functions that assist in the assembly, operation, or disassembly of protein complexes.	.	.	GO:0005524|ATP binding;	.	.
FBgn0083972	68	5.17467	27	1.5963	3.24167	1.69674	4.61971e-08	2.21052e-08	up	yes	FBgn0083972	protein_coding	chr2L:21096922-21098932:+	gi|116007350|ref|NP_001036371.1|	402	1e-46	CG34136 [Drosophila melanogaster]	gi|281365302|ref|NM_001042906.2|	706	0	Drosophila melanogaster CG34136 (CG34136), mRNA	.	.	.	.	.	.	.	.	pfam05461	ApoL	Apolipoprotein L. Apo L belongs to the high density lipoprotein family that plays a central role in cholesterol transport. The cholesterol content of membranes is important in cellular processes such as modulating gene transcription and signal transduction both in the adult brain and during neurodevelopment. There are six apo L genes located in close proximity to each other on chromosome 22q12 in…	.	.	.	.	.
FBgn0033978	200	15.2196	80	4.72977	3.21783	1.68609	1.04458e-20	7.35525e-21	up	yes	FBgn0033978	protein_coding	chr2R:14875829-14877654:+	gi|24653737|ref|NP_611000.2|	2624	0	Cyp6a23 [Drosophila melanogaster]	gi|202028040|gb|BT044492.1|	1755	0	Drosophila melanogaster FI03292 full insert cDNA	Q9V771	1015	0	Probable cytochrome P450 6a23	Cj1411c	135	1e-33	COG2124	pfam00067	p450	Cytochrome P450. Cytochrome P450s are haem-thiolate proteins involved in the oxidative degradation of various compounds. They are particularly well known for their role in the degradation of environmental toxins and mutagens. They can be divided into 4 classes, according to the method by which electrons from NAD(P)H are delivered to the catalytic site. Sequence conservation is relatively low with…	.	GO:0005789|endoplasmic reticulum membrane;GO:0031090|organelle membrane;	GO:0020037|heme binding;GO:0005506|iron ion binding;GO:0004497|monooxygenase activity;GO:0016491|oxidoreductase activity;GO:0016705|oxidoreductase activity, acting on paired donors, with incorporation or reduction of molecular oxygen;	K14999	CYP6; cytochrome P450, family 6 [EC:1.14.-.-]
FBgn0263660	45	3.42441	18	1.0642	3.21783	1.68609	9.58773e-06	4.08597e-06	up	yes	FBgn0263660	protein_coding	chr2R:9552844-9553940:+	gi|324096533|gb|ADY17796.1|	664	2e-84	RE56912p [Drosophila melanogaster]	gi|14141718|gb|AC006472.2|AC006472	1097	0	Drosophila melanogaster, chromosome 2R, region 45E1-46A2, BAC clone BACR48G21, complete sequence	.	.	.	.	.	.	.	.	pfam04188	Mannosyl_trans2	Mannosyltransferase (PIG-V)). This is a family of eukaryotic ER membrane proteins that are involved in the synthesis of glycosylphosphatidylinositol (GPI), a glycolipid that anchors many proteins to the eukaryotic cell surface. Proteins in this family are involved in transferring the second mannose in the biosynthetic pathway of GPI.	.	.	.	.	.
FBgn0030742	30	2.28294	12	0.709465	3.21783	1.68609	0.000301472	0.000117044	up	yes	FBgn0030742	protein_coding	chrX:16328437-16330759:-	gi|24642467|ref|NP_573119.1|	1573	0	CG9919, isoform A [Drosophila melanogaster]	gi|21483333|gb|AY122130.1|	1627	0	Drosophila melanogaster GH23768 full insert cDNA	.	.	.	.	.	.	.	.	pfam15301	SLAIN	SLAIN motif-containing family. The SLAIN motif containing family is named after the presence of a SLAIN motif in SLAIN1. They are a family of microtubule plus-end tracking proteins.	.	.	.	.	.
FBgn0259992	20	1.52196	8	0.472977	3.21783	1.68609	0.00316907	0.00112546	up	yes	FBgn0259992	protein_coding	chr3R:8653802-8654766:-	gi|358030333|gb|AEU04537.1|	517	2e-65	FI16919p1 [Drosophila melanogaster]	gi|442618014|ref|NM_001202264.2|	511	0	Drosophila melanogaster CG42489 (CG42489), transcript variant B, mRNA	.	.	.	.	.	.	.	.	pfam11992	DUF3488	Domain of unknown function (DUF3488). This presumed domain is functionally uncharacterized. This domain is found in bacteria. This domain is typically between 323 to 339 amino acids in length. This domain is found associated with pfam01841. This domain has a conserved PLW sequence motif. This domain contains 6 transmembrane helices.	.	.	.	.	.
FBgn0033963	15	1.14147	6	0.354733	3.21783	1.68609	0.0106034	0.00355917	up	yes	FBgn0033963	protein_coding	chr2R:14757907-14759602:-	gi|24653708|ref|NP_610987.1|	2363	0	CG12857, isoform A [Drosophila melanogaster]	gi|442623702|ref|NM_137143.2|	1584	0	Drosophila melanogaster CG12857 (CG12857), transcript variant A, mRNA	Q8NFY9	67	2e-10	Kelch repeat and BTB domain-containing protein 8	.	.	.	.	pfam07707	BACK	BTB And C-terminal Kelch. This domain is found associated with pfam00651 and pfam01344. The BACK domain is found juxtaposed to the BTB domain; they are separated by as little as two residues. This family appears to be closely related to the BTB domain (Finn RD, personal observation).	GO:0016567|protein ubiquitination;	GO:0031463|Cul3-RING ubiquitin ligase complex;GO:0005794|Golgi apparatus;GO:0005819|spindle;	.	K10475	KBTBD8; kelch repeat and BTB domain-containing protein 8
FBgn0031307	10	0.760981	4	0.236488	3.21783	1.68609	0.0369278	0.0115536	up	yes	FBgn0031307	protein_coding	chr2L:1143201-1147395:+	gi|24580790|ref|NP_608572.1|	2431	0	major facilitator superfamily transporter 3 [Drosophila melanogaster]	gi|442625121|ref|NM_134728.2|	2029	0	Drosophila melanogaster major facilitator superfamily transporter 3 (MFS3), mRNA	Q9NRA2	280	5e-84	Sialin	.	.	.	.	pfam07690	MFS_1	Major Facilitator Superfamily.	GO:0006865|amino acid transport;GO:0006820|anion transport;GO:0006811|ion transport;GO:0015739|sialic acid transport;	GO:0030054|cell junction;GO:0005737|cytoplasm;GO:0005887|integral component of plasma membrane;GO:0005765|lysosomal membrane;GO:0016020|membrane;GO:0005886|plasma membrane;GO:0030672|synaptic vesicle membrane;	GO:0015136|sialic acid transmembrane transporter activity;GO:0015538|sialic acid:proton symporter activity;GO:0005351|sugar:proton symporter activity;	K12301	SLC17A5; MFS transporter, ACS family, solute carrier family 17 (sodium-dependent inorganic phosphate cotransporter), member 5
FBgn0262364	10	0.760981	4	0.236488	3.21783	1.68609	0.0369278	0.0115536	up	yes	FBgn0262364	protein_coding	chr3R:11750333-11750916:+	gi|386765610|ref|NP_001247057.1|	863	1e-115	CG43062 [Drosophila melanogaster]	gi|442618624|ref|NM_001260128.2|	584	0	Drosophila melanogaster CG43062 (CG43062), mRNA	.	.	.	.	.	.	.	.	pfam00128	Alpha-amylase	Alpha amylase, catalytic domain. Alpha amylase is classified as family 13 of the glycosyl hydrolases. The structure is an 8 stranded alpha/beta barrel containing the active site, interrupted by a ~70 a.a. calcium-binding domain protruding between beta strand 3 and alpha helix 3, and a carboxyl-terminal Greek key beta-barrel domain.	.	.	.	.	.
FBgn0040299	62	4.71808	25	1.47805	3.19209	1.6745	2.33886e-07	1.08242e-07	up	yes	FBgn0040299	protein_coding	chr2L:7666047-7689459:+	gi|24582545|ref|NP_723294.1|	10755	0	myosin 28B1, isoform B [Drosophila melanogaster]	gi|442626633|ref|NM_144373.4|	6588	0	Drosophila melanogaster myosin 28B1 (Myo28B1), transcript variant A, mRNA	Q9V3Z6	756	0	Myosin-VIIa	YOR326w	497	3e-145	COG5022	pfam00063	Myosin_head	Myosin head (motor domain).	GO:0007015|actin filament organization;GO:0030048|actin filament-based movement;GO:0007469|antennal development;GO:0048800|antennal morphogenesis;GO:0008407|chaeta morphogenesis;GO:0035293|chitin-based larval cuticle pattern formation;GO:0032529|follicle cell microvillus organization;GO:0035317|imaginal disc-derived wing hair organization;GO:0008586|imaginal disc-derived wing vein morphogenesis;G…	GO:0045179|apical cortex;GO:0045180|basal cortex;GO:0005938|cell cortex;GO:0005737|cytoplasm;GO:0035182|female germline ring canal outer rim;GO:0070825|micropyle;GO:0005902|microvillus;GO:0016459|myosin complex;GO:0031477|myosin VII complex;GO:0016461|unconventional myosin complex;	GO:0003779|actin binding;GO:0030898|actin-dependent ATPase activity;GO:0005524|ATP binding;GO:0042623|ATPase activity, coupled;GO:0045296|cadherin binding;GO:0003774|motor activity;GO:0032027|myosin light chain binding;	K10359	MYO7; myosin VII
FBgn0032749	32	2.43514	13	0.768587	3.16833	1.66372	0.000217868	8.55112e-05	up	yes	FBgn0032749	protein_coding	chr2L:19059129-19063132:+	gi|24585117|ref|NP_609938.1|	4659	0	PH domain leucine-rich repeat protein phosphatase, isoform A [Drosophila melanogaster]	gi|442628300|ref|NM_001273629.1|	3466	0	Drosophila melanogaster PH domain leucine-rich repeat protein phosphatase (Phlpp), transcript variant B, mRNA	Q9VJ07	1799	0	Protein phosphatase PHLPP-like protein	alr0124_1	65.9	3e-10	COG4886	pfam13855	LRR_8	Leucine rich repeat.	GO:0006915|apoptotic process;GO:0006470|protein dephosphorylation;GO:0042981|regulation of apoptotic process;	.	GO:0046872|metal ion binding;GO:0004722|protein serine/threonine phosphatase activity;	K16340	PHLPP; PH domain and leucine-rich repeat-containing protein phosphatase [EC:3.1.3.16]
FBgn0037151	301	22.9055	123	7.27202	3.14981	1.65527	1.33348e-29	1.12771e-29	up	yes	FBgn0037151	protein_coding	chr3L:22075056-22075756:-	gi|189182024|gb|ACD81788.1|	897	3e-120	IP20981p [Drosophila melanogaster]	gi|281366605|ref|NM_141123.3|	701	0	Drosophila melanogaster CG7130 (CG7130), mRNA	Q2KIT4	112	1e-27	DnaJ homolog subfamily B member 4	MG019	86.7	5e-19	COG0484	pfam00226	DnaJ	DnaJ domain. DnaJ domains (J-domains) are associated with hsp70 heat-shock system and it is thought that this domain mediates the interaction. DnaJ-domain is therefore part of a chaperone (protein folding) system. The T-antigens, although not in Prosite are confirmed as DnaJ containing domains from literature.	GO:0006457|protein folding;	GO:0005829|cytosol;GO:0070062|extracellular exosome;GO:0005654|nucleoplasm;GO:0005886|plasma membrane;	.	K09510	DNAJB4; DnaJ homolog subfamily B member 4
FBgn0036985	22	1.67416	9	0.532099	3.14633	1.65367	0.00226972	0.00081857	up	yes	FBgn0036985	protein_coding	chr3L:20413604-20424309:+	gi|24667472|ref|NP_649220.1|	8845	0	zye [Drosophila melanogaster]	gi|442633678|ref|NM_140963.2|	7031	0	Drosophila melanogaster zye (zye), mRNA	.	.	.	.	.	.	.	.	pfam00100	Zona_pellucida	Zona pellucida-like domain.	.	.	.	.	.
FBgn0063497	4012	305.305	1647	97.3741	3.13539	1.64864	0	0	up	yes	FBgn0063497	protein_coding	chr2R:18400713-18401467:+	gi|24654975|ref|NP_611325.2|	1154	4e-158	glutathione S transferase E3 [Drosophila melanogaster]	gi|50872343|gb|AC011072.9|	755	0	Drosophila melanogaster clone BACR48A20, complete sequence	P46430	169	8e-50	Glutathione S-transferase 1	.	.	.	.	pfam13417	GST_N_3	Glutathione S-transferase, N-terminal domain.	.	.	GO:0004364|glutathione transferase activity;	.	.
FBgn0038693	73	5.55516	30	1.77366	3.13203	1.6471	2.9472e-08	1.42051e-08	up	yes	FBgn0038693	protein_coding	chr3R:19230764-19246130:-	gi|281362067|ref|NP_650795.2|	14133	0	unc79, isoform C [Drosophila melanogaster]	gi|281362066|ref|NM_142538.2|	9331	0	Drosophila melanogaster unc79 (unc79), transcript variant C, mRNA	Q9P2D8	290	5e-77	Protein unc-79 homolog	.	.	.	.	pfam14776	UNC-79	Cation-channel complex subunit UNC-79. This family is a component of a cation-channel complex.	GO:0048149|behavioral response to ethanol;GO:0034220|ion transmembrane transport;GO:0035264|multicellular organism growth;	GO:0016021|integral component of membrane;GO:0005886|plasma membrane;	.	.	.
[truncated: 878 more rows]

## Sheet: 12h versus 0h
Gene	S212h_count	group3_normalize	S20h_count	group1_normalize	FoldChange	Log2FoldChange	pval	padj	Up/Down	Significant	GeneName	Biotype	Position	NR:Seq-id	NR:Score	NR:Evalue	NR:Description	NT:Seq-id	NT:Score	NT:Evalue	NT:Description	Uniprot:UniProtKB-AC	Uniprot:Score	Uniprot:Evalue	Uniprot:Description	COG:gene	COG:Score	COG:Eval	COG:num	Pfam:pfam_ID	Pfam:pfam_Name	Pfam:pfam_Description	GO:biological_process	GO:cellular_component	GO:molecular_function	KEGG:KO	KEGG:Description
[truncated: 1,212 more rows]

[truncated: 1 more sheets: 6h versus 12h]
