# Supplementary material for: bfc, a novel serpent co-factor for the expression of croquemort, regulates efferocytosis in Drosophila melanogaster
Source: PLoS Genet. 2021 Dec 3;17(12):e1009947. doi: 10.1371/journal.pgen.1009947 (PMC8673676; doi:10.1371/journal.pgen.1009947)
Supplement: S5 Table — (XLSX) [file pgen.1009947.s016.xlsx]

## Sheet: Fig1
Fig 1A
	0h	2h	4h	6h	8h	10h	12h	18h	24h
crq	1	2.23	7.48	5.92	4.96	1.44408	2.41	2.28	1.95
	1	1.89	4.34	4.13	3.97	1.21	2.05	1.99	1.1
	1	2.15	5.9263	7.24	5.31	1.5441	2.17	2.78	1.7542
MEAN	1	2.09	5.91543	5.76333	4.74667	1.39939	2.21	2.35	1.6014
SEM	0	0.145144	1.28192	1.27448	0.56747	0.140009	0.149666	0.326292	0.363443
Fig 1C
	0h	6h	12h
Crq/Actin	1	6.54	3.52
	1	4.16	2.6
	1	4.5	3.1
MEAN	1	5.06667	3.07333
SEM	0	1.05101	0.376061
Fig 1E
	0h	6h	12h
Efferocytosis(%)	0	26.1	36.4
	0	27.9	35.9
	0	26.8	43.6
MEAN	0	26.9333	38.6333
SEM	0	0.74087	3.51789

## Sheet: Fig 2
Fig 2A
	CG7900	CG6770	CG34454	GstE6	CecA1	CaBP1	scf	Cyp6a20	Cyp4e1	CG3348	CG42709	CG43175	Rpl22	LysX	CG9444	CG17258	CG33099	rost	TBCB	AP-2σ	CG40439	GstE3	CG42394	CG12133
0h	1	1	1	1	1	1	1	1	1	1	1	1	1	1	1	1	1	1	1	1	1	1	1	1
	1	1	1	1	1	1	1	1	1	1	1	1	1	1	1	1	1	1	1	1	1	1	1	1
	1	1	1	1	1	1	1	1	1	1	1	1	1	1	1	1	1	1	1	1	1	1	1	1
MEAN	1	1	1	1	1	1	1	1	1	1	1	1	1	1	1	1	1	1	1	1	1	1	1	1
SEM	0	0	0	0	0	0	0	0	0	0	0	0	0	0	0	0	0	0	0	0	0	0	0	0
6h	1.47	4.61	2.27	3.91	3.02	1.43	1.24	2.1	2.9	2.62	1.24	3.3	6.62	1.34	1.61	1.32	1.16	4.94	2.9	3.46	4.69	0.31	3.9	0.81
	2.29	4.82	3.84	4.06	3.43	1.63	1.19	2.45	3.38	1.8	1.98	2.63	6.1	1.56	1.79	1.54	1.04	4.6	2.1	2.35	3.1	0.59	2.6	0.41
	1.51	4.76	3.51	4.11	3.36	1.58	1.35	2.3	3.23	2.51	1.51	2.39	6.4	1.97	1.65	1.43	1.33	4.69	2.63	2.74	4.1	0.38	3.3	0.37
MEAN	1.75667	4.73	3.20667	4.02667	3.27	1.54667	1.26	2.28333	3.17	2.31	1.57667	2.77333	6.37333	1.62333	1.68333	1.43	1.17667	4.74333	2.54333	2.85	3.96333	0.426667	3.26667	0.53
SEM	0.377477	0.0883176	0.675886	0.0849837	0.179072	0.0849837	0.0668331	0.143372	0.200499	0.36341	0.30576	0.385083	0.213125	0.261066	0.0771722	0.0898146	0.118977	0.143836	0.332298	0.459783	0.656269	0.118977	0.531246	0.198662
12h	1.49	2.82	2.19	1.52	1.32	1.14	0.79	1.46	7.03	1.06	2.61	2.03	2.89	0.86	0.84	3.02	0.69	4.15	1.6	1.03	1.77	0.22	1.33	0.61
	2.08	2.21	3.28	1.87	1.64	1.31	0.64	1.43	6.21	1.67	3.1	2.06	3.16	1.13	0.86	2.53	0.92	3.12	0.78	2.1	2.46	0.59	1.69	0.72
	1.46	2.42	2.84	1.57	1.56	1.21	0.7	1.71	5.6	1.4	2.56	2.21	3.1	1.21	1.19	2.63	1.03	4.64	0.86	1.31	1.96	0.36	1.56	0.64
MEAN	1.67667	2.48333	2.77	1.65333	1.50667	1.22	0.71	1.53333	6.28	1.37667	2.75667	2.1	3.05	1.06667	0.963333	2.72667	0.88	3.97	1.08	1.48	2.06333	0.39	1.52667	0.656667
SEM	0.285463	0.253026	0.447735	0.15456	0.135974	0.0697615	0.0616441	0.125521	0.58589	0.249577	0.24363	0.0787401	0.115758	0.149741	0.160485	0.211397	0.141657	0.633456	0.369143	0.453064	0.291014	0.152534	0.148847	0.046428
Fig 2B
	CG8907	GstE8	CG44251	CG13315	SP10	GstE9	Spn27A	Tsp42Ed	CG12112	PGRP-SA	CG17440	CG9441	GstS1	Rpl39	CG9129	CG30172	CG46059	CG13196	CG11475	CG5246	CG13482	CG5948	CG42364	Cyp4p3
0h	1	1	1	1	1	1	1	1	1	1	1	1	1	1	1	1	1	1	1	1	1	1	1	1
	1	1	1	1	1	1	1	1	1	1	1	1	1	1	1	1	1	1	1	1	1	1	1	1
	1	1	1	1	1	1	1	1	1	1	1	1	1	1	1	1	1	1	1	1	1	1	1	1
MEAN	1	1	1	1	1	1	1	1	1	1	1	1	1	1	1	1	1	1	1	1	1	1	1	1
SEM	0	0	0	0	0	0	0	0	0	0	0	0	0	0	0	0	0	0	0	0	0	0	0	0
6h	2.64	3.9	2.35	3.87	0.26	2.89	3.21	2.63	2.56	3.9	0.8	2.4	3.04	8.4	12.1	8.45	6.13	6.01	7.25	5.13	6.78	7.86	5.89	5.38
	1.62	3.06	3.39	2.34	0.16	1.93	2.11	3.01	2.89	2.8	1.29	1.85	2.67	6.5	10.6	7.12	8.43	8.16	5	4.28	6.58	6.9	6.51	4.32
	2.41	4.23	3.06	2.42	0.25	2.15	2.44	2.54	2.77	3.3	0.99	2.11	2.7	7.42	10.4	8.04	8.15	5.84	6.28	4.14	6.71	7.5	5.83	4.76
MEAN	2.22333	3.73	2.93333	2.87667	0.223333	2.32333	2.58667	2.72667	2.74	3.33333	1.02667	2.12	2.80333	7.44	11.0333	7.87	7.57	6.67	6.17667	4.51667	6.69	7.42	6.07667	4.82
SEM	0.436832	0.492544	0.433923	0.703152	0.0449691	0.410636	0.460893	0.203688	0.136382	0.449691	0.201715	0.224648	0.167796	0.775801	0.758654	0.556117	1.02463	1.05587	0.92146	0.437442	0.0828654	0.39598	0.30739	0.434818
12h	2.89	1.51	0.76	0.39	0.89	0.91	3.1	0.74	0.75	1.09	0.95	0.96	0.81	2.23	7.84	4.6	7.74	7.56	7.1	10.5	4.36	3	5.08	6.89
	2.69	2.1	1.23	1.24	1.06	1.06	2.4	0.96	1.06	1.21	0.97	0.53	0.94	1.71	5.95	3.7	6.1	7.42	6.4	9.2	4.47	3.69	2.78	4.96
	2.74	1.78	1.18	0.51	1.14	0.85	1.89	0.82	0.73	1.23	0.89	0.8	0.85	1.87	6.63	4.7	5.87	8.1	6.2	8.9	4.02	2.96	3.01	5.48
MEAN	2.77333	1.79667	1.05667	0.713333	1.03	0.94	2.46333	0.84	0.846667	1.17667	0.936667	0.763333	0.866667	1.93667	6.80667	4.33333	6.57	7.69333	6.56667	9.53333	4.28333	3.21667	3.62333	5.77667
SEM	0.0849837	0.241155	0.210766	0.375618	0.104243	0.0883176	0.496006	0.0909212	0.15107	0.0618241	0.0339935	0.177451	0.054365	0.21746	0.781636	0.449691	0.832626	0.293182	0.385861	0.694422	0.191543	0.335095	1.03429	0.815366
Fig 2C. Efferocytosis after RNAi treatment.
	mock	CG6770	CG34454	GstE6	CecA1	Cyp6a20	CG3348	CG43175	Rpl22	rost	TBCB	AP-2σ	CG40439	CG42394	GstE8	CG44251	Spn27A	PGRP-SA	Rpl39	CG9129	CG30172	CG46059	CG13482	CG5948	CG42364	crq	rab5
Efferocytosis(%)	31.3	33.3	15	12.4	6.7	14.9	14	29.8	38.5	26.3	28.8	28.5	33.8	30.7	16.9	12	32.6	23.3	30.4	11.4	18.2	2.5	30.3	36.1	18.5	24.5	11.1
	35.6	38.4	17	13.3	4.1	21.2	12.2	31.2	33	36.1	30.7	32.6	27.6	32.2	11.3	16.7	32.4	25.3	29.7	9.3	20.4	7.2	33.3	39.1	19.2	25.8	12.5
	36.4	32	18	13.4	5.8	17.8	18	32	35	29	34.03	33.1	32	33	18.1	14	31.2	20.2	28.4	10	25.9	3.87	32.6	40	17.4	26.2	16
MEAN	34.4333	34.5667	16.6667	13.0333	5.53333	17.9667	14.7333	31	35.5	30.4667	31.1767	31.4	31.1333	31.9667	15.4333	14.2333	32.0667	22.9333	29.5	10.2333	21.5	4.52333	32.0667	38.4	18.3667	25.5	13.2
SEM	2.23954	2.76204	1.24722	0.449691	1.07806	2.57466	2.42395	0.909212	2.27303	4.13306	2.16158	2.06074	2.60427	0.953357	2.96348	1.92585	0.618241	2.09815	0.828654	0.873053	3.23831	1.9736	1.28149	1.66733	0.74087	0.725718	2.06074
Fig 2D. crq mRNA level after RNAi treatment.
	mock	CG34454	GstE6	CecA1	Cyp6a20	CG3348	GstE8	CG44251	PGRP-SA	CG9129	CG30172	CG46059	CG42364
crq/Rpl32	1	1.42	1.23	1.37	1.24	1.02	1.315	0.981	1.275	0.708	0.49	1.02	1.137
	1	0.77	1.35	1.16	1.56	0.89	1.65	0.64	0.73	0.65	0.38	1.38	0.91
	1	1.04	0.83	0.94	0.91	1.22	1.04	1.45	1.63	0.81	0.58	0.84	1.32
MEAN	1	1.07667	1.13667	1.15667	1.23667	1.04333	1.335	1.02367	1.21167	0.722667	0.483333	1.08	1.12233
SEM	0	0.266625	0.222311	0.175563	0.265372	0.135728	0.249433	0.332055	0.370143	0.0661379	0.0817856	0.224499	0.167703
Fig 2E
	0h			6h
	control	CG9129	CG30172	control	CG9129	CG30172
crq/Rpl32	1	4.36	0.88	18.4	22.8	6.31
	1	6.04	0.94	15.4	19.7	7.94
	1	4.8	1.03	16.1	19.3	6.45
MEAN	1	5.06667	0.95	16.6333	20.6	6.9
SEM	0	0.711306	0.0616441	1.28149	1.56418	0.737609

## Sheet: Fig 3
Fig 3I
	w1118	bfcko
bfc/Rpl32	1	0.01
	1	0.014
	1	0.02
MEAN	1	0.0146667
SEM	0	0.00410961
Fig 3G
embryo	w1118	bfcko	crqGal4>UAS-Bfc;bfcko
1	2.67	1.75	2.34
2	2.8	1.8	2.7
3	2.74	1.78	2.52
4	2.52	1.43	2.2
5	3.1	1.8	2.9
MEAN	2.766	1.712	2.532
SEM	0.191374	0.142183	0.249351
Fig 3I
	w1118	bfcko	crqGal4>UAS-Bfc;bfcko
Crq/Actin	1	0.54	1.11
	1.14	0.67	1.21
	0.87	0.49	0.96
MEAN	1.00333	0.566667	1.09333
SEM	0.110252	0.0758654	0.10274
Fig 3J
	w1118	bfcko	crqGal4>UAS-Bfc;bfcko
Bfc/Actin	1	0	1.24
	1.23	0	1.03
	0.94	0	0.98
MEAN	1.05667	0	1.08333
SEM	0.124989	0	0.112645

## Sheet: Fig 5
Fig 5A						Fig 5B
	w1118	bfcko	srp3	bfcko/srp3			w1118	bfcko	srp3	bfcko/srp3
crq/Rpl32	1	0.69	0.9	0.67		Crq/Actin	1	0.4	0.27	0.18
	1	0.66	0.68	0.78			1.16	0.3	0.21	0.23
	1	0.72	0.43	0.73			0.91	0.28	0.25	0.16
MEAN	1	0.69	0.67	0.726667		MEAN	1.02333	0.326667	0.243333	0.19
SEM	0	0.0244949	0.192007	0.0449691		SEM	0.103387	0.0524934	0.0249444	0.0294392
Fig 5F						Fig 5H
	w1118	bfcko	crqko	bfcko/crqko			w1118	bfcko	crqko	bfcko/crqko
crq/Rpl32	1	0.73	0.14	0.73		Crq/Actin	1	0.23	0	0.04
	1	0.7	0.36	0.65			1.01	0.15	0	0.12
	1	0.71	0.06	0.62			0.97	0.14	0	0.06
MEAN	1	0.713333	0.186667	0.666667		MEAN	0.993333	0.173333	0	0.0733333
SEM	0	0.0124722	0.126842	0.046428		SEM	0.0169967	0.0402768	0	0.0339935
Fig 5E						Fig 5J
embryo	w1118	bfcko	srp3	bfcko/srp3		embryo	w1118	bfcko	crqko	bfcko/crqko
1	3.9	1.75	1.7	1.55		1	2.78	1.75	0	1.55
2	2.94	1.8	1.96	1.78		2	2.84	1.7	0	1.29
3	3.19	1.78	1.52	1.53		3	2.7	1.78	0	1.32
4	3.45	1.43	1.67	1.59		4	2.71	1.56	0	1.49
5	3.1	1.8	1.61	1.68		5	2.84	1.8	0	1.38
MEAN	3.316	1.712	1.692	1.626		MEAN	2.774	1.718	0	1.406
SEM	0.335535	0.142183	0.147431	0.0926499		SEM	0.060531	0.0858836	0	0.0993177

## Sheet: Fig 6
Fig 6C
	HA-Srp			HA-Srp+ACs			HA-Srp+Bfc-Flag			HA-Srp+Bfc-Flag+ACs			Bfc-Flag			Bfc-Flag+ACs			S2
	5% input	HA IP	A/G IP	5% input	HA IP	A/G IP	5% input	HA IP	A/G IP	5% input	HA IP	A/G IP	5% input	HA IP	A/G IP	5% input	HA IP	A/G IP	5% input	HA IP	A/G IP
	1	0.0255	0.001	1.23	0.046	0.0001	1.3546	0.071	0.00011	1.94	0.109	0.0002	0.0639	0.008	0.0001	1.682	0.004	0.0002	1.7	0.001	0.0001
	1	0.0264	0.002	1.12	0.041	0.0003	1.45	0.086	0.00013	1.89	0.087	0.0003	0.1	0.003	0.0002	1.59	0.003	0.00013	1.6	0.002	0.00021
	1	0.026	0.002	1.172	0.037	0.001	1.39	0.063	0.002	1.99	0.079	0.003	0.123	0.004	0.001	1.61	0.003	0.002	1.63	0.003	0
MEAN	1	0.0259667	0.00166667	1.174	0.0413333	0.000466667	1.3982	0.0733333	0.000746667	1.94	0.0916667	0.00116667	0.0956333	0.005	0.000433333	1.62733	0.00333333	0.000776667	1.64333	0.002	0.000103333
SEM	0	0.000368179	0.000471405	0.0449296	0.00368179	0.000385861	0.0393761	0.00953357	0.000886278	0.0408248	0.0126842	0.00129701	0.0243242	0.00216025	0.000402768	0.0395081	0.000471405	0.000865499	0.0418994	0.000816497	8.57645e-05
Fig 6E
	mock	bfc RNAi	srp RNAi	HA-Srp	Bfc-Flag	bfc RNAi+HA-srp	srp RNAi+HA-Srp
	1	0.589	0.445	8.07	2.38	4.96	2.72
	1	0.63	0.567	7.77	2.36	4.91	3.23
	1	0.61	0.47	7.55	2.13	4.76	3.01
MEAN	1	0.609667	0.494	7.79667	2.29	4.87667	2.98667
SEM	0	0.0167398	0.0526181	0.213125	0.113431	0.0849837	0.208859

## Sheet: S1 Fig
S1D Fig
	CecA1	CG9129	CG44251	CG46059	Rpl39	AP-2σ	TBCB	rost	GstE8	GstE6	CG42364	Rpl22	Spn27A	PGRP-SA	CG40439	Cyp6a20	CG13482	CG30172	CG3348	CG5948	CG6770	CG34454	CG42394	CG43175	crq	rab5
mock	1	1	1	1	1	1	1	1	1	1	1	1	1	1	1	1	1	1	1	1	1	1	1	1	1	1
	1	1	1	1	1	1	1	1	1	1	1	1	1	1	1	1	1	1	1	1	1	1	1	1	1	1
	1	1	1	1	1	1	1	1	1	1	1	1	1	1	1	1	1	1	1	1	1	1	1	1	1	1
MEAN	1	1	1	1	1	1	1	1	1	1	1	1	1	1	1	1	1	1	1	1	1	1	1	1	1	1
SEM	0	0	0	0	0	0	0	0	0	0	0	0	0	0	0	0	0	0	0	0	0	0	0	0	0	0
RNAi	0.71	0.15	0.26	0.33	0.13	0.12	0.39	0.26	0.1	0.43	0.35	0.15	0.67	0.04	0.17	0.29	0.39	0.16	0.56	0.18	0.17	0.11	0.35	0.04	0.41	0.38
	0.47	0.21	0.15	0.36	0.14	0.13	0.26	0.23	0.11	0.31	0.51	0.19	0.51	0.06	0.09	0.25	0.27	0.29	0.37	0.3	0.26	0.21	0.13	0.07	0.59	0.48
	0.62	0.19	0.17	0.34	0.15	0.15	0.33	0.19	0.11	0.35	0.41	0.16	0.54	0.05	0.1	0.24	0.28	0.2	0.34	0.26	0.19	0.12	0.25	0.05	0.61	0.41
MEAN	0.6	0.183333	0.193333	0.343333	0.14	0.133333	0.326667	0.226667	0.106667	0.363333	0.423333	0.166667	0.573333	0.05	0.12	0.26	0.313333	0.216667	0.423333	0.246667	0.206667	0.146667	0.243333	0.0533333	0.536667	0.423333
SEM	0.0989949	0.0249444	0.0478423	0.0124722	0.00816497	0.0124722	0.0531246	0.0286744	0.00471405	0.0498888	0.0659966	0.0169967	0.0694422	0.00816497	0.0355903	0.0216025	0.054365	0.054365	0.0974109	0.0498888	0.0385861	0.0449691	0.0899383	0.0124722	0.0899383	0.0418994

## Sheet: S2 Fig
S2A Fig
	S2-0h	S2-6h	Crq-GFP-0h	Crq-GFP-6h		S2-0h	S2-6h	CG9129-flag-0h	CG9129-flag-6h
Cg9129/Rpl32	1	12.6	1.4	29.7	crq/Rpl32	1	2.67	0.58	4.9
	1	18.9	1.6	19.32		1	3.41	0.63	3.8
	1	13.8	1.8	25.75		1	3.15	0.72	4.2
MEAN	1	15.1	1.6	24.9233	MEAN	1	3.07667	0.643333	4.3
SEM	0	2.7313	0.163299	4.27774	SEM	0	0.306522	0.0579272	0.454606
S2B Fig
	control RNAi	crq RNAi
CG9129/Rpl32	1	0.64
	1	0.57
	1	0.72
MEAN	1	0.643333
SEM	0	0.0612826

## Sheet: S3 Fig
S3A Fig
	w1118 7	w1118 8	w1118 9	w1118 10	w1118 11	w1118 12	w1118 13	w1118 14
crq/Rpl32	1	1.39	0.85	1.47	1.99	2.2	0.62	0.88
	1	0.97	1.06	1.2	1.71	1.6	0.89	0.62
	1	1.1	1.18	1.33	1.54	1.74	0.65	0.51
MEAN	1	1.15333	1.03	1.33333	1.74667	1.84667	0.72	0.67
SEM	0	0.175563	0.136382	0.110252	0.185532	0.256298	0.12083	0.155134
S3B Fig
	w1118 7	w1118 8	w1118 9	w1118 10	w1118 11	w1118 12	w1118 13	w1118 14
bfc/Rpl32	1	1.06	1.49	1.8	2.03	2.05	0.6	0.28
	1	1.43	1.2	1.46	1.69	1.63	0.78	0.56
	1	1.18	1.6	1.41	1.84	1.45	0.44	0.43
MEAN	1	1.22333	1.43	1.55667	1.85333	1.71	0.606667	0.423333
SEM	0	0.154128	0.168721	0.173269	0.139124	0.251396	0.138884	0.114407
S3C Fig
	w1118 7	w1118 8	w1118 9	w1118 10	w1118 11	w1118 12	w1118 13	w1118 14	bfcko 7	bfcko 8	bfcko 9	bfcko 10	bfcko 11	bfcko 12	bfcko 13	bfcko 14
crq/Rpl32	1	1.37	0.94	1.51	1.98	2.21	0.86	0.84	1.29	1.32	0.77	1.15	0.92	0.13	0.43	0.33
	1	1.19	0.97	1.35	1.46	1.61	0.53	0.52	0.97	0.86	0.85	1.48	1.08	0.21	0.41	0.51
	1	0.88	1.24	1.24	1.8	1.75	0.74	0.63	1.25	1.17	1.19	1.38	1.06	0.28	0.51	0.4
MEAN	1	1.14667	1.05	1.36667	1.74667	1.85667	0.71	0.663333	1.17	1.11667	0.936667	1.33667	1.02	0.206667	0.45	0.413333
SEM	0	0.202375	0.134907	0.110855	0.215613	0.256298	0.136382	0.132749	0.142361	0.191543	0.182087	0.138163	0.0711805	0.0612826	0.0432049	0.074087
S3E Fig
	w1118 11	w1118 12	w1118 13	w1118 14	bfcko 11	bfcko 12	bfcko 13	bfcko 14
Crq/Actin	1	1.36	1.13	0.91	1.79	0.32	0.16	0.33
	1	1.64	1.26	0.95	1.23	0.66	0.37	0.6
	1	1.48	1.16	1.01	1.48	0.53	0.21	0.31
MEAN	1	1.49333	1.18333	0.956667	1.5	0.503333	0.246667	0.413333
SEM	0	0.114698	0.0555778	0.0410961	0.229056	0.140079	0.0895669	0.132246
S3F Fig
	w1118 11	w1118 12	w1118 13	w1118 14	H99 11	H99 12	H99 13	H99 14
crq/Rpl32	1	1.45	1.79	0.89	0.34	0.227	0.6	0.28
	1	1.35	1.5	0.73	0.59	0.63	0.68	0.714
	1	1.63	1.6	0.71	0.42	0.38	0.54	0.43
MEAN	1	1.47667	1.63	0.776667	0.45	0.412333	0.606667	0.474667
SEM	0	0.115854	0.120277	0.0805536	0.104243	0.166105	0.0573488	0.179973
bfc/Rpl32	1	2.79	2.23	0.76	0.35	0.61	0.42	0.49
	1	1.82	1.65	0.48	0.32	0.21	0.45	0.23
	1	3.11	2.43	0.91	0.36	0.87	0.53	0.57
MEAN	1	2.57333	2.10333	0.716667	0.343333	0.563333	0.466667	0.43
SEM	0	0.548473	0.33079	0.178201	0.0169967	0.271457	0.046428	0.145144
S3G Fig
	0h	2h	4h	6h	8h	10h	12h
crq/Rpl32	1	1.15	1.79	2.39	2.46	0.91	0.94
	1	1.16	2.1	2.6	2.14	0.83	0.91
	1	1.25	1.6	1.9	1.75	0.89	1.01
MEAN	1	1.18667	1.83	2.29667	2.11667	0.876667	0.953333
SEM	0	0.0449691	0.206074	0.293295	0.290325	0.0339935	0.0418994
bfc/Rpl32	1	6.13	5.79	7.8	11.45	9.1	6.94
	1	5.41	5.82	8.45	10.89	7.89	8.26
	1	6.52	5.1	8.9	9.8	8.4	8.12
MEAN	1	6.02	5.57	8.38333	10.7133	8.46333	7.77333
SEM	0	0.459783	0.332566	0.451541	0.685095	0.496006	0.592021
drpr/Rpl32	1	3.21	4.32	4.19	2.95	2.3	1.67
	1	2.63	3.45	3.78	3.32	2.6	1.93
	1	2.9	3.72	3.61	2.97	2.4	1.81
MEAN	1	2.91333	3.83	3.86	3.08	2.43333	1.80333
SEM	0	0.236972	0.363593	0.243447	0.169902	0.124722	0.106249
S3H Fig
	0h		6h
	control	bfc RNAi	control	bfc RNAi
drpr/Rpl32	1	4.5	14.6	19.7
	1	6.2	19.1	24.2
	1	4.7	17.3	21.3
MEAN	1	5.13333	17	21.7333
SEM	0	0.758654	1.84932	1.8625

## Sheet: S4 Fig
S4A Fig
	w1118	bfcko	srp		w1118	bfcko	srp		w1118	bfcko	srp
crq/Rpl32	1	0.61	0.48	drpr/Rpl32	1	1.54	0.51	simu/Rpl32	1	0.71	0.24
	1	0.78	0.62		1	1.27	0.63		1	0.94	0.51
	1	0.67	0.56		1	1.06	0.74		1	0.82	0.3
MEAN	1	0.686667	0.553333	MEAN	1	1.29	0.626667	MEAN	1	0.823333	0.35
SEM	0	0.0703957	0.0573488	SEM	0	0.196469	0.0939267	SEM	0	0.0939267	0.115758
S4C Fig
embryo	w1118	bfcko	srpGal4/UAS-GFP	srpGal4/UAS-GFP；bfcko
1	409	407	442	411
2	392	401	400	408
3	410	382	378	390
4	414	395	393	391
5	433	417	399	410
MEAN	411.6	400.4	402.4	402
SEM	13.0935	11.7235	21.3035	9.44458

## Sheet: S5 Fig
S5D Fig
	w1118	bfcko	srpGal4/UAS-GFP	srpGal4/UAS-GFP；bfcko
PIs	3	2	3	1
	4	2	3	1
	3	2	3	1
	2	1	2	2
	3	2	4	2
	3	2	2	2
MEAN	3	1.83333	2.83333	1.5
SEM	0.57735	0.372678	0.687184	0.5

[truncated: 3 more sheets: S6 Fig, S8 Fig, S9 Fig]
